# Supplementary material for: Blood co-expression modules identify potential modifier genes of diabetes and lung function in cystic fibrosis
Source: PLoS One. 2020 Apr 17;15(4):e0231285. doi: 10.1371/journal.pone.0231285 (PMC7164665; doi:10.1371/journal.pone.0231285)
Supplement: S4 Table — Rows correspond to genes. A total of 15077 genes with FPKM > 0.1 in blood samples are listed. Columns list the gene name followed by module membership (kMEi) and corresponding p-values for each module of co-expressed genes. Lists of genes with high module membership can be sorted by selecting decreasing kMEi or increasing p-values. The kMEi is the correlation between the expression of a gene and the module eigengene. It ranges between 0 and 1. A gene is highly connected to other genes of a module when its kMEi approaches 1. (XLSX) [file pone.0231285.s006.xlsx]

## Sheet: Feuil1
Genes	MM.darkgreen	p.MEdarkgreen	MM.red	p.MEred	MM.turquoise	p.MEturquoise	MM.black	p.MEblack	MM.tan	p.MEtan	MM.white	p.MEwhite	MM.orange	p.MEorange	MM.royalblue	p.MEroyalblue	MM.darkred	p.MEdarkred	MM.greenyellow	p.MEgreenyellow	MM.purple	p.MEpurple	MM.lightyellow	p.MElightyellow	MM.magenta	p.MEmagenta	MM.salmon	p.MEsalmon	MM.cyan	p.MEcyan	MM.darkgrey	p.MEdarkgrey	MM.lightgreen	p.MElightgreen	MM.pink	p.MEpink	MM.darkturquoise	p.MEdarkturquoise	MM.grey60	p.MEgrey60	MM.darkorange	p.MEdarkorange	MM.midnightblue	p.MEmidnightblue	MM.brown	p.MEbrown	MM.green	p.MEgreen	MM.lightcyan
A1BG.AS1	0.0113718970026958	0.955106244459598	-0.24483335217832	0.218385978724988	-0.336645455385726	0.0859765269087229	-0.457610941475648	0.0163919763537844	-0.52032491373747	0.00539824555255546	-0.54641231724415	0.00319006014621485	-0.292532455102834	0.138678544830595	0.0464505641572963	0.81803964505381	-0.398159160070963	0.0396929651441355	-0.0133988603784661	0.94711441352019	-0.299043777115296	0.12970453618112	0.22721808531012	0.254378475355454	0.375551713427843	0.0535549446683196	0.283156102772324	0.152377223136609	0.34410152092676	0.0788291111456414	0.30549442553355	0.121238837727621	0.408685927447269	0.0342994881590274	0.616401498223959	0.000617704381883696	0.540756089215469	0.00358815736610086	0.646662565159927	0.000267728220715722	0.103327184528335	0.60803907738874	0.26221829190911	0.186396750715147	0.232007545793372	0.244231256598869	0.49803793236987	0.00820049258711039	0.311246876792003
A2M.AS1	0.296891710252489	0.132622415794942	-0.264362739705106	0.182689268078008	-0.551173740708236	0.00288480751947616	0.163732596260143	0.414471166894835	0.377789732712642	0.0520335722723254	0.00277121113775728	0.98905476456348	-0.687804073887596	7.35474065325722e-05	-0.458680045883347	0.0161108173644338	-0.020855784410651	0.917762278620575	-0.489706615445092	0.00952208902489112	-0.642420391782941	0.000302636089191276	-0.366404004493337	0.0601388541910422	-0.204523991022726	0.306156993543266	-0.53864048491998	0.00374756983066278	-0.573247222877047	0.00177417548186955	-0.344300168907893	0.0786450953260849	-0.23352086987764	0.241081315404574	0.240734626090953	0.226436000426091	-0.0333149493508578	0.868972567615633	-0.101959632616457	0.612821116572482	0.277308606154817	0.161394664420436	0.484444867262072	0.0104451378469587	0.124315486638596	0.536707059983583	-0.0847565251970082	0.674247272443146	0.308215697073369
A3GALT2	0.438285213837528	0.0222125047049329	0.707469359351361	3.67795275951558e-05	0.583372995011616	0.00140328805105371	0.525572649281395	0.00487219477509479	0.169852197722084	0.396997929065835	0.422174739465131	0.0282643655324358	0.3184098735185	0.105519065015506	-0.14365657061646	0.474694973552254	0.0827424027919233	0.681583938799846	-0.0615468964168778	0.760394037259706	0.294313940920761	0.13617991282787	0.0739430713926223	0.713961326617464	-0.13477676684047	0.502697945914843	0.331805706131984	0.0908721431947387	-0.152476196998975	0.447699705815551	-0.0799987938305836	0.691623370075735	-0.180572539731912	0.367415552426535	-0.476938149510942	0.0118902961416886	0.0462860167729961	0.81867367484753	-0.240070248588124	0.227759318505512	-0.412401803667853	0.0325424142040051	-0.259616217415808	0.190965061113824	-0.604214611212354	0.000844867997323162	-0.605445961075824	0.000819021149233936	-0.0852475898320457
AAAS	-0.196754376697605	0.325288596400411	-0.220002090286432	0.270179331851283	-0.154651014722517	0.441171366765561	-0.532581081234355	0.004237952889938	-0.718888940657233	2.39633068154512e-05	-0.499017463029592	0.0080557573386372	-0.180873323412848	0.366604631136287	0.0899245819851225	0.655555905620815	-0.596129632928402	0.00103287089350373	-0.0357912722949959	0.859325249050976	-0.158858090622161	0.428689195805241	0.22314532893627	0.263220706058046	0.506318823300038	0.00704298751707595	0.481012274288068	0.0110866378789596	0.585277975571862	0.0013415779470823	0.445718474328744	0.0198012204070735	0.549458787285037	0.00299173785487739	0.611017567553431	0.000710472017233194	0.564564677895782	0.00215662818332107	0.844232731980183	3.12277732300403e-08	0.031838519872184	0.87473329099233	0.262222347642067	0.186389689995199	0.0840748192854722	0.676727249890686	0.576254126355583	0.00165612225239106	0.0883869148424974
AACS	0.434371593318884	0.023575194002696	-0.0366922444535392	0.855820030877731	-0.432245076629768	0.0243436874955252	0.170046077163763	0.396451260088273	0.126784113156912	0.528584935954866	-0.134226969656933	0.504458264344446	-0.289241993285111	0.143380422336368	-0.0633973670802183	0.753406580963907	-0.221812397836618	0.266157287325871	-0.542286366281001	0.00347648659447262	-0.632477454477582	0.000400513892253221	-0.0238911345990851	0.905842378697373	-0.179777173042878	0.369564930911811	-0.355558446078263	0.0687417991133529	-0.505380593385479	0.0071667954565601	-0.149564783514296	0.456519193456899	0.0843368683363619	0.675773550779576	0.248404430340108	0.211531465635161	0.259941126418914	0.190390452312962	0.019348842622265	0.923686689368834	0.109517597441173	0.586591026337476	0.197710412973496	0.322895952768744	-0.0312574782987215	0.877002121623196	-0.130101318841372	0.517764235195718	0.104336212188525
AAED1	-0.677710443188933	0.000102872717583902	-0.724088170938681	1.95819230467033e-05	-0.416802247425239	0.030555950713351	-0.796545609185828	6.68166377935681e-07	-0.442999890143376	0.0206569263362325	-0.474019272785165	0.0124953754898184	-0.204624864672654	0.305913309172089	0.202485973711024	0.31110615899519	-0.00334885194597517	0.986773481173425	0.389181578752589	0.0448078124015528	0.0133431560691502	0.947333979006399	0.0239344943659037	0.905672241805891	0.0533338209126063	0.791621894554467	-0.146304501619822	0.466503245708409	0.631801330122137	0.000408076386773356	0.413633354930844	0.0319762936992299	0.4327945052715	0.0241432076597246	0.480906191775233	0.0111069743084145	0.0644098441810323	0.749591393287653	0.470135578716994	0.0133399034676546	0.556108543495446	0.00259516646293077	0.638071627848437	0.000342504905344254	0.647346041177406	0.000262448220415273	0.864563916399813	6.10156058714276e-09	-0.00618524375905845
AAGAB	-0.524546440441822	0.00497149651439146	-0.202177405300691	0.311859785236151	0.111849590597865	0.578597646388834	-0.178330346148584	0.373493553614995	-0.0314073093239628	0.876416975237254	0.0897722756737973	0.656103935406293	0.249957302173051	0.208596845855454	0.280393010916163	0.156592240557507	0.284808254004645	0.149895966786322	0.461285888771061	0.0154421371620633	0.355536095117665	0.0687604577717707	-0.154973254101493	0.440208447947245	-0.0888431422154168	0.659450905299277	-0.00386957113365253	0.984717085479536	0.531073815740958	0.00436807445521574	0.164029977574604	0.413612325098683	0.314018145208563	0.110683856238974	-0.103906198411536	0.606019105202625	-0.239800515269912	0.228298050693233	-0.0124047668384912	0.951033309172825	0.145020088837353	0.470467520440064	0.075730011927217	0.70734483940615	0.203412225306303	0.308850724318574	0.325902950143349	0.09712431919228	-0.346529260458039
AAK1	0.61598361251569	0.000624505837875917	0.14460017840592	0.471767327904587	-0.218739592889045	0.273007305917908	0.647561195881849	0.000260805141736506	0.650659999493421	0.000238122615609291	0.37183813840097	0.0561560211763357	-0.343492880021546	0.0793949666643817	-0.342803836027767	0.0800393069704354	-0.0324004856463312	0.872539865767571	-0.698754442024365	5.03365740150719e-05	-0.54636649707147	0.00319312668617092	-0.253876539046297	0.201313782325294	-0.29398589084712	0.136637553533249	-0.440384061857488	0.0215086035228285	-0.824677784155941	1.22419048042004e-07	-0.489351515068607	0.00958215794326403	-0.364395010312664	0.0616656922518066	-0.100043919911885	0.619546023215686	-0.0528195495320017	0.793588289798131	-0.372385443231669	0.055766596131517	-0.0283564060595747	0.888343977534656	-0.174907405918116	0.382884042833896	-0.303597249291719	0.123685354356769	-0.552148072706372	0.00282552600232575	0.0709147165458468
AAMDC	-0.20973754563985	0.293720607829644	-0.299951639921239	0.128487741495292	-0.189135242770128	0.344741767881669	-0.203666496201293	0.308233350779999	-0.125891149216482	0.531516116383959	-0.170731146989153	0.394523033118589	-0.162171846765145	0.4189948317702	0.00244308182559239	0.990350687904966	-0.103064860068338	0.608955159691071	-0.0519260479549079	0.797007653610206	-0.125283662600629	0.533514618552972	0.0322688370043031	0.873053625591358	0.17081941697183	0.394274972493071	-0.106331643662646	0.597588421986416	0.111504145092394	0.579778694253543	0.149821901148734	0.455736642765562	0.183373774843848	0.359903971871453	0.115317605902678	0.566800075177985	-0.028256134174105	0.888736391200368	0.112127702534385	0.577647577921484	0.223741111343508	0.26191495056138	0.22434286261258	0.260600384274758	0.163110622722997	0.416270632087484	0.263297162246084	0.18452505236811	0.0439264724831432
AAMP	-0.109789231856526	0.585657477081108	-0.188901289985738	0.345349891509278	-0.146567225813322	0.465694510331117	-0.502776978336725	0.00751999973736136	-0.748929443813692	6.9894791993016e-06	-0.463666161757828	0.0148515214122658	-0.0179574480762025	0.92916037341195	0.318511696862877	0.105401485028381	-0.666624362871864	0.000146582909628082	-0.126670609485127	0.528957086075416	-0.190933671454185	0.34008846713566	0.261881129467614	0.186984373379151	0.372505285927575	0.0556816065210278	0.428684619127889	0.0256758965052945	0.608274508106378	0.00076223671155767	0.46167334753614	0.0153446975420046	0.762618584319314	3.76226858193318e-06	0.580707000844624	0.00149376151575358	0.731245706532284	1.47200778247572e-05	0.886018962529894	7.97282303159811e-10	0.119184494327864	0.553774790074015	0.2304964444193	0.247403510769679	-0.0113297098136249	0.9552726260777	0.59058268007614	0.00118194071029427	-0.0790307329950828
AAR2	-0.315855956034218	0.108500227914463	-0.497238384794689	0.00832024530975772	-0.388529405949891	0.045198781767573	-0.695821215682275	5.58077066509702e-05	-0.674634111315247	0.000113662144209109	-0.584234619840761	0.00137507921367132	-0.19614410197591	0.326821556917444	0.282984304337899	0.152636909154154	-0.471118332611898	0.0131218537190691	0.0750049310060994	0.710027120503331	-0.214696708679522	0.282190682644534	0.176449854415333	0.378635810946069	0.349345984488888	0.0740800185947951	0.237457502514347	0.233013528083558	0.664323592796976	0.000157475539883673	0.489242654510227	0.00960063616390577	0.676684557497243	0.00010636551526924	0.705045223865392	4.01785641742946e-05	0.550957934961485	0.0028980808440668	0.849529431571252	2.08857024621941e-08	0.397649311129126	0.0399703958942577	0.395782290571997	0.0409995191054132	0.33905814016951	0.0836119662914078	0.819455504763675	1.7143900654382e-07	0.00916845971352073
AARS	0.0355787934308349	0.8601522766109	-0.291379951335596	0.140312545450789	-0.367919816182173	0.0590064264675527	-0.423144893408402	0.0278657645028671	-0.587323678883264	0.00127793580308104	-0.497097438841586	0.00834150691953655	-0.101671197695333	0.613831699983131	0.331179694164452	0.0915204313062481	-0.734636867785895	1.28183413577449e-05	-0.409203065405717	0.0340504993344761	-0.487068455895412	0.00997597595140912	0.354379498408698	0.0697313283799102	0.395404501144787	0.0412103001282931	0.195693072648229	0.327957330836968	0.257379334005626	0.194953557652874	0.568905066039599	0.00195741577719649	0.513088123180618	0.00620196706247438	0.677409712467579	0.000103885943941022	0.7148463855949	2.79523908225289e-05	0.795370611149248	7.13127743007092e-07	0.212561070169549	0.287120158839354	0.315130145581493	0.109358758247435	0.0201519278655251	0.920528915130287	0.483625517907297	0.0105953754337178	0.0118367116727537
AARS2	0.276685280669266	0.162377720263467	-0.399697465176334	0.0388651866208186	-0.778116172533134	1.77297511560243e-06	-0.403262671378203	0.036999555311572	-0.315624726803821	0.108773194196066	-0.704245952791794	4.135892485439e-05	-0.628725286164746	0.000444082247881329	-0.0982208056580772	0.625973748971808	-0.497618794009229	0.00826308762494598	-0.409064559802974	0.0341170437248566	-0.809447640742061	3.17562752293762e-07	-0.0876681609154426	0.663692653426452	0.406348830902309	0.0354430021811878	-0.0708125557555006	0.725601203995689	-0.243522472400394	0.220939298196043	0.0719210556280053	0.721472621649371	-0.00941327750730802	0.962832646532049	0.855459478267016	1.30683708816397e-08	0.491443433158423	0.009232805492345	0.533287378539696	0.0041781219372984	0.416988880516854	0.0304739108126664	0.513427766769344	0.00616210789581751	0.360339703760637	0.064839305269437	0.34565999996331	0.0773942201964356	0.597396677628369
AARSD1	0.0718433746480052	0.721761696166976	-0.392212992076249	0.043025508440119	-0.625621785801797	0.000483195181126849	-0.322703567610357	0.100645133055105	-0.163348998539699	0.415580463358851	-0.451623572755077	0.0180422836591092	-0.624824771450251	0.000493712976456616	-0.252122384842752	0.204551674127057	-0.259324476624919	0.191482030777298	-0.265746574050439	0.180324205131946	-0.58900073713039	0.00122772737393226	-0.189044572811291	0.3449773741163	0.0851950481968845	0.67265372183386	-0.229167160783995	0.250216357226693	-0.182678542978116	0.361759752450962	0.0367831810524049	0.85546639061362	0.0598014586753155	0.767001754120745	0.628488579801044	0.000446964649704278	0.272280796934764	0.169445096975108	0.370183583633997	0.0573462186118694	0.141267830346872	0.482147947971232	0.562434433457092	0.0022606130621197	0.363417798027094	0.0624191736075458	0.31660532612457	0.107619090289602	0.395671884421663
AASDH	-0.412204968546157	0.0326336372576025	-0.737379340561041	1.14442669802614e-05	-0.592113332931065	0.00113905363229491	-0.378303016938096	0.0516894778491288	0.375308023876384	0.0537226826348466	-0.0616293283191628	0.760082375591263	-0.49977482182564	0.00794532569553415	-0.148433833137952	0.459969700078807	0.493420942646249	0.00891242285692462	0.282476826273393	0.153405844770984	-0.117734147213533	0.558644005012722	-0.580640026053655	0.0014960977484176	-0.442471850622212	0.0208265890325692	-0.692356017703633	6.29459307372377e-05	-0.0850831747922324	0.673060128317786	-0.17412065570693	0.385061431532147	-0.38548444630242	0.0470600344570058	0.272780895820925	0.168631933977646	-0.405629752769095	0.0358009110589804	-0.145304474479516	0.469588277057828	0.36240960197608	0.0632040124700621	0.424037850021204	0.0275029104146534	0.742281352342994	9.31239033739633e-06	0.390972603165378	0.0437478676931909	0.304944101588797
AASDHPPT	-0.771192030078561	2.49913746110024e-06	-0.725014370218553	1.8881220701065e-05	-0.295475544787838	0.134568362860182	-0.787945407212893	1.06610473513168e-06	-0.296803413637598	0.132743142716944	-0.282163961111628	0.153881276101442	-0.143759248042247	0.47437595245624	0.202124093103101	0.3119901055902	0.130418904315731	0.516733947630927	0.519431149308955	0.00549246445951687	0.216871721109506	0.277226028548274	-0.142200841252679	0.479229829017625	-0.1265103872959	0.529482627420922	-0.150634264336623	0.453268835190839	0.672215652672073	0.000122834000167036	0.353856750585315	0.0701735823417615	0.250328555228767	0.207899373211729	0.379831700426243	0.0506752550469217	-0.0524687660898316	0.794930271575688	0.40965431667534	0.0338344192485857	0.340102898504164	0.0826035147196117	0.373777839396417	0.0547853728426114	0.652098728651852	0.000228194465329925	0.830457316162784	8.32367089134308e-08	0.0500563327738833
AASS	-0.255179844303527	0.198930921174181	-0.603372243543564	0.000862955612496701	-0.54050075155532	0.00360708501914502	-0.419449804677901	0.0294086452240465	0.102812364492337	0.609837461833028	-0.199806202139369	0.317688683230167	-0.51930302191817	0.00550608476603067	-0.212018020439428	0.288382268312302	0.121005528248039	0.547688849096278	0.00861554958094874	0.965980517699324	-0.26076499185847	0.188938786659281	-0.452119859818985	0.0179005013460883	-0.280417609152419	0.156554354489433	-0.504667196392969	0.00726215607213192	-0.143535434294022	0.475071488978127	-0.176070242107385	0.379678809052825	-0.159951641688294	0.425476571034106	0.405577854593843	0.0358268539422003	-0.0662987085933211	0.742489239262442	0.104093660229256	0.605365722521432	0.378520101779857	0.0515444875495175	0.365937368070895	0.060490848713099	0.556645282931583	0.00256522204905767	0.370520620512773	0.0571021904195545	0.35438812216649
AATBC	0.0248025328976394	0.902267060026198	-0.186496076561841	0.351639024588993	-0.353295575526445	0.0706507462993653	-0.358294468948471	0.0664870909836796	-0.556199492537887	0.00259007148311867	-0.556465446068325	0.0025752218857389	-0.0102227260692042	0.95963908114464	0.384901737312608	0.0474230160290748	-0.482400441678533	0.0108233668968802	-0.198123709315806	0.321864951594254	-0.396947416902906	0.040354848803834	0.150389214984257	0.454012502748964	0.175447788007137	0.381392606809926	0.0576513921857133	0.77516314166612	0.233068300529041	0.242020497959478	0.127183460918769	0.52727657002126	0.807687150158424	3.52628083961626e-07	0.498082996773624	0.00819378632530446	0.650536826198894	0.000238989971641721	0.578758734371692	0.00156302334845417	0.202215130667346	0.311767586855215	0.297421867687301	0.131899214944023	0.124792296866516	0.535133710498718	0.443335902232421	0.0205495530203089	-0.0276943355080511
AATF	0.148151781009539	0.460832364076538	0.65579521821951	0.000204336005908343	0.814778801057597	2.29720193972814e-07	0.385853102432696	0.0468315255388021	-0.163261872239431	0.415832646270904	0.445255553879989	0.0199448431242753	0.491412862779262	0.00923783294091601	0.0178765321422112	0.929478792267869	-0.269963278303413	0.173249415722246	-0.0891236790287443	0.658439663702886	0.46400420995994	0.0147691762948558	0.301560547969141	0.126351830147819	0.180443149815907	0.367764713646579	0.693565718942324	6.03670252625513e-05	0.308499397661164	0.117436720055689	0.14241493462984	0.478561501560421	0.186989127041493	0.350344286190449	-0.424246868865295	0.0274185299364891	0.19264927766456	0.335684863675298	0.114745850799782	0.56873761159844	-0.573559459538599	0.00176158871504477	-0.582993992888864	0.00141585375067662	-0.770781200336246	2.54961648789174e-06	-0.367861734314467	0.0590495098377079	-0.347723076681231
AATK	0.313226866240929	0.111633990215844	0.809108472986724	3.24062656891355e-07	0.797401160389706	6.37054079514767e-07	0.412189685364024	0.0326407288194843	-0.176956929635685	0.377245189440913	0.295901449808375	0.133980964077267	0.459887742192132	0.0157980048216469	-0.099341794108042	0.622018300605034	-0.215730645629494	0.27982362301575	-0.0788791741078604	0.695735067605233	0.412242158880498	0.03261638571043	0.186369939221014	0.351970714427397	0.245506569480583	0.217082456532058	0.718332381704519	2.44805136772062e-05	0.0806621221480905	0.689191370294651	0.0298978416490319	0.882314860641861	-0.0218245309044445	0.913955978223808	-0.408383759456511	0.0344456485244434	0.153127499877163	0.44573924883404	-0.0132695705353262	0.947624031323069	-0.569436834936853	0.00193413443425189	-0.468914044649846	0.013615111294609	-0.748790069376205	7.0322819591791e-06	-0.548517985465367	0.0030518252495307	-0.272138526918517
AB015752.3	-0.409705878382497	0.0338097992797956	-0.592079832091167	0.00113997765289036	-0.443942140952602	0.0203569831238064	-0.403287673343362	0.0369867294266528	0.245194911866145	0.217685251501482	-0.102438576045681	0.611144578445418	-0.262400882181505	0.186079058807951	0.0186400074583267	0.926474806933693	0.424584107806062	0.0272828290311138	0.362786096903126	0.0629100366401716	0.0289448146113494	0.886041763229523	-0.230235982392993	0.247953020887766	-0.277341550683836	0.161342824724569	-0.490087305954702	0.00945804133854825	0.00867220922456473	0.965756919173306	-0.0647178380373505	0.748431954745652	-0.434233373385005	0.0236245371396099	0.207777003585341	0.29835941076742	-0.404001425188014	0.0366220735862529	-0.127857075388455	0.525073155746904	0.366954385093243	0.0597257395231954	0.309022151947932	0.116784362872738	0.64686370870326	0.000266164741631497	0.344806984067239	0.078177097146393	0.13676529718711
ABALON	0.0342713068814422	0.865244519913561	0.1155969217577	0.565854624145661	0.102222972304302	0.611899061769718	-0.159273976244065	0.427465853496818	-0.388402016488938	0.0452754641288761	-0.273393894798834	0.167638948379359	0.0620580245103133	0.75846213511591	0.0443431330363413	0.826168258526377	-0.295318936925203	0.134784821977536	0.0774814549266279	0.70087985365221	0.0441678699962477	0.826845069296269	0.28549994383289	0.148865799682123	0.694656619398216	5.81221891213099e-05	0.569419300345339	0.00193489829807542	0.238459385711162	0.230989298428032	0.387793406022286	0.0456432393959262	-0.10992947412757	0.585175747996787	0.232178726067833	0.243873596076435	0.18100922472914	0.36623858116058	0.346452443386599	0.0766723175542629	-0.0797983891850013	0.692358714417393	0.0254362283203367	0.89978223213629	-0.0639658901650038	0.751263586284552	0.0805926604443643	0.689445901084938	0.0165313989845199
ABAT	0.17527377689652	0.381872505791257	0.70428592269776	4.12991736548838e-05	0.801706433136421	4.99423874931223e-07	0.597741577605535	0.000992733661432689	0.274240259694048	0.166274720947611	0.670844311531243	0.000128319937626017	0.381328338192443	0.049697509390071	-0.217099102860618	0.276710255101835	0.245655913563841	0.21679400125761	0.105545044908565	0.600317102961463	0.583482558955171	0.00139967349862699	-0.0246531044746667	0.902853126197707	-0.29877902992732	0.1300609484487	0.310411962022521	0.11506297785459	0.0492934988489581	0.807103279376348	-0.354937902868626	0.0692612827937185	-0.0673954678072586	0.73837479182532	-0.726011822914333	1.81516979778898e-05	-0.215598877754952	0.280124581578222	-0.400456751752777	0.0384617086515027	-0.593834980966075	0.00109243219775293	-0.491712951043443	0.00918858095034749	-0.646410270915987	0.000269700690839667	-0.591200920703728	0.00116445292378008	-0.365875114975961
ABCA1	0.217498097103223	0.275806694907314	0.471891481906987	0.0129523949720623	0.40164864522612	0.0378350900104191	0.413094414712032	0.032223051785099	0.165767173516978	0.408615076616722	0.378581215971846	0.0515037272215916	0.367466461297307	0.0593433623566636	0.114225406622683	0.570503846015688	0.062220192054732	0.757849488257559	-0.122644952199299	0.542236551033347	0.197999457934751	0.322174694489584	-0.0389234512441319	0.847151173910526	-0.293752801162148	0.136963397346292	0.0881520720881649	0.661944472548239	-0.0663571959763394	0.742269650707828	-0.0432490305829994	0.830395303551487	0.0596258075410242	0.767667607830769	-0.363304526081095	0.0625069721275376	0.0208700918396312	0.917706050245289	-0.177901397675961	0.37466293798435	-0.363352841872545	0.0624695102341063	-0.114885312679573	0.568264736027143	-0.49322797235698	0.00894327080014663	-0.413020067246115	0.0322572121698359	-0.530446952629977
ABCA10	0.311616612120275	0.113586139707195	0.251871250380988	0.20501812006206	0.166455802039916	0.406643535011053	0.624317022229523	0.000500517311422417	0.780168936816502	1.59768404490001e-06	0.604551074099752	0.000837735982647461	-0.157431524588868	0.432899977605858	-0.460114822704339	0.0157397506711346	0.547314190838789	0.0031302118702874	0.0230577484431856	0.909113234214006	0.115389068602602	0.566558114767142	-0.40240583046752	0.0374412620048224	-0.455421866485552	0.016980293170192	-0.246495781087482	0.215176633708833	-0.369110309115857	0.0581287361385721	-0.4095539518919	0.0338823832137159	-0.510862554354505	0.0064685742360523	-0.439006751101938	0.0219684304347369	-0.467265631937393	0.0139939347800048	-0.609510651712454	0.000738516727285415	-0.0803760996493825	0.690239663521344	-0.159743114493161	0.426088160279245	-0.191092721526718	0.339678764016322	-0.521721395196629	0.00525377144517138	-0.087656731028058
ABCA13	0.338683311458139	0.0839760398404657	0.675349874482297	0.000111066337990126	0.593618650036119	0.00109819794563183	0.503053006555879	0.00748187380640185	0.0732109764862143	0.716677919197245	0.299355813436407	0.129285375677572	0.553086299264808	0.0027694298944014	0.153254451555139	0.445357652744648	0.0437402003302329	0.828497100999783	0.0573157153814194	0.776439459955591	0.32347257843596	0.0997902795090481	0.188328340563183	0.34684189203802	0.200269569023508	0.316544399850688	0.488174975514024	0.00978345048321432	0.0304075818150194	0.880322471644073	-0.0279913039295483	0.889772926242266	-0.0933049213680991	0.643437973088194	-0.44598666030463	0.0197184029555738	-0.0534067516985061	0.791343132971971	-0.284853121573228	0.149828989015669	-0.388239158753526	0.045373646477996	-0.504151779606322	0.00733171482573595	-0.533496559309513	0.00416054058610768	-0.51552844079247	0.00592035635680913	-0.243808243959193
ABCA2	0.338735416366482	0.0839253580826057	0.696487726022439	5.45202227994849e-05	0.659165151534175	0.000184527309319178	0.330868442972933	0.0918440532713454	-0.103832672271278	0.606275455324682	0.260373208103011	0.189628158662096	0.261527009789166	0.187602930940444	-0.293183717648771	0.137761300415441	-0.0394909108829329	0.844949161150821	0.02543289333184	0.89979530680275	0.359191617354697	0.0657603465038906	0.10030602890885	0.618624135093326	0.118101700193981	0.557408183566459	0.568642060819776	0.00196901924727921	-0.0195028483468637	0.923081041662535	0.122761015744171	0.541851519154289	-0.133453396915608	0.50694021335233	-0.337958475256116	0.0846834916972231	0.133623312225656	0.506394537478808	-0.0483166380391092	0.810857243278855	-0.546311296208995	0.0031968243782405	-0.269740745471495	0.173617840164649	-0.53345992242804	0.00416361531119579	-0.495706779596907	0.00855374129771249	0.00944412085222504
ABCA3	0.0250658929612853	0.901234269807106	-0.402736820565049	0.0372701383034307	-0.582764239432067	0.00142351839516042	-0.517591128782486	0.00569082373035711	-0.379990409924694	0.0505708600518903	-0.602465009408803	0.000882811530597981	-0.465842994757733	0.0143278481273119	-0.055891669611396	0.781860265656654	-0.302701441659448	0.124853032975892	-0.0840552762642819	0.676798394120795	-0.472912100451525	0.0127314798167143	0.090338041014381	0.65406907212564	0.309390022820991	0.116326891722894	0.0267918877195811	0.89446958393749	0.117486354691198	0.559477860917164	0.290415493018522	0.141690580803387	0.0850551158160305	0.673162073218927	0.756272289737954	5.03858828359841e-06	0.377171013877141	0.0524507340011104	0.550606127113905	0.00291983113264566	0.395547979640572	0.0411301476298656	0.674723999574334	0.000113333237371331	0.407022819556055	0.0351101413564165	0.486847462998963	0.0100148035603231	0.249475421882166
ABCA5	0.0268292710314347	0.894323145610596	0.281000407834526	0.15565863825898	0.41787813622146	0.0300854470050088	0.566096475363013	0.00208442078740267	0.793924445869884	7.72199306826027e-07	0.812506951354006	2.64038614403128e-07	-0.0170643141651673	0.932675596222923	-0.457752116586782	0.0163546193097082	0.695064532761402	5.7302007283208e-05	0.259085183819393	0.191906782300223	0.47851515920552	0.0115736550524168	-0.493792131519075	0.00885333570299574	-0.565988316019442	0.00208945019450566	-0.173412419685275	0.387027587706536	-0.181169972394377	0.365805883927628	-0.512195131039047	0.00630780475145841	-0.619461279062505	0.000569841278746848	-0.624970819629581	0.00049177081753443	-0.668224673419903	0.000139403780167056	-0.668512054052402	0.000138147959543071	-0.262338287998774	0.186187925152205	-0.284787313731292	0.149927233509776	-0.212979489745464	0.286150094401492	-0.520761045449851	0.00535276841916001	-0.203495769215251
ABCA7	0.240258070050802	0.227384689467963	0.503983323573149	0.007354570203878	0.47189192966908	0.0129522973602593	0.319580830058393	0.104172791338795	0.0643235239393931	0.749916440050458	0.325844793959586	0.0971874822231678	0.208598750781418	0.296409531921321	-0.131986595337965	0.511662810865638	0.0446613231552752	0.824939818401017	0.00451428204040046	0.982171161931852	0.267858259121932	0.176756470148442	-0.137530204948262	0.493928181131411	-0.0637543683978287	0.752060688458526	0.316839422625348	0.107344923714944	0.00491906685244644	0.980572777259504	-0.127181237604038	0.527283849876939	-0.131235785095793	0.514088471338633	-0.345595252084083	0.0774534332030864	-0.0221789524096065	0.912563879486477	-0.151909659957307	0.449408746022405	-0.229930762881624	0.24859797737699	-0.197981428932244	0.322219653660135	-0.439513550220054	0.0217983074633773	-0.38854512365335	0.0451893275844064	0.0362073792841583
ABCB1	-0.23591941627391	0.236144028687375	-0.616262709091477	0.000619956097706522	-0.615825219468527	0.000627100835002328	-0.67947995547669	9.70858492152284e-05	-0.4059200826487	0.035656057892207	-0.576183401079315	0.00165881913753828	-0.615352090152448	0.000634908304714976	-0.193819880600033	0.332700041287172	-0.253912116199883	0.201248477662673	-0.0372305940199689	0.853726859446784	-0.399530933288648	0.0389541295391076	-0.119540736214499	0.552581779593296	0.0940909939226431	0.640632605101887	-0.191436153867817	0.338795117210794	0.163223432277562	0.415943935857725	0.233229204829414	0.2416863092387	0.155086798944257	0.439869421935302	0.698469817050531	5.08457552949727e-05	0.30517856979877	0.121643667243301	0.573201254261715	0.00177603507965948	0.398675504256119	0.0394135645908495	0.832714734684075	7.131441701272e-08	0.538970562044378	0.00372230803148173	0.635918598598488	0.000363894366355912	0.452860435281594
ABCB10	-0.0206242371524753	0.918672315745544	-0.252107779303753	0.204578781948626	-0.391617825525373	0.0433709232508092	-0.541684401671066	0.00352005545727859	-0.677539099568319	0.000103448934853192	-0.800590617984012	5.32242053045943e-07	-0.0816744960095325	0.685485455146795	0.301026957518378	0.127057304350597	-0.516375693851042	0.00582514620266781	-0.0715202758850731	0.722964444597418	-0.36863919067033	0.0584748430078261	0.31677536472611	0.10741989470272	0.823089904624193	1.35775337220035e-07	0.317686351792859	0.106357361558264	0.189898500301018	0.34276226085651	0.528695691411047	0.00458027744390996	0.172765514466054	0.388828492861714	0.615158816531077	0.000638121954729177	0.392272766291929	0.0429909383610443	0.546023733469185	0.00321614631701601	0.353529301693673	0.0704517078302444	0.435353569672269	0.0232270479044215	0.271713348896994	0.170371107032996	0.440507960285761	0.0214676272557843	0.182353688030775
ABCB4	0.266896417043138	0.178375349897507	-0.110317218768872	0.583844753991915	-0.312717284560008	0.112249062059184	-0.0456248208463296	0.821222496636274	0.096622884353296	0.631629556555722	-0.173740197805089	0.386116919271919	-0.519032865717775	0.00553489682612025	-0.449406641473608	0.0186869408281357	-0.017193605995858	0.932166647791227	-0.196959474246514	0.324774395257518	-0.344086338381067	0.0788431888706822	-0.198194653621528	0.321688178302773	-0.00157022034271916	0.993798099823679	-0.208179839270464	0.29740254195623	-0.470895771214193	0.0131709740832283	-0.1482829784069	0.460430987766802	-0.486715661325083	0.0100380206378574	0.178010418508119	0.374365528057719	0.0173024131278382	0.931738356134026	-0.0630045713620262	0.754888230957558	-0.00325980504397698	0.987125148934394	0.147787353486284	0.461948231146568	0.195607871181282	0.328172153172831	-0.116195495605174	0.563830919915038	0.925805849221255
ABCB7	-0.296957282786614	0.132532810879271	-0.800643309485425	5.3064959240092e-07	-0.754488627063389	5.4611417282349e-06	-0.394632172053258	0.0416438868649932	0.098057291911333	0.626551561690111	-0.222302903321248	0.265074203923729	-0.614661394244869	0.000646458112390039	-0.0530194362056996	0.792823845514111	-0.0231124200327757	0.908898615467773	-0.155232418572826	0.439434831836797	-0.490823701760464	0.00933517179132561	-0.353130046692016	0.0707919702389871	-0.275056597757479	0.164966332485872	-0.647713023156851	0.000259651122122261	-0.0158634298799003	0.937404003579101	-0.120965178283835	0.54782336263652	0.214488988625086	0.282667762162765	0.502166701134369	0.00760487336756379	0.0339831201147306	0.866367629390808	0.240859944578804	0.226186967268721	0.455783427231237	0.0168819426779011	0.528822416851017	0.00456875284406545	0.557615064449534	0.00251186907677328	0.575312642605817	0.00169233441855313	0.111021227160995
ABCB8	0.503266836667141	0.0074524507284255	-0.14838226050218	0.460127372968823	-0.603216639264279	0.000866333366938164	-0.205811300907456	0.303056250078503	-0.374537469983195	0.0542557841344613	-0.644091594069209	0.000288434508615664	-0.497162140965569	0.00833174099242024	-0.0976423773548875	0.628018721055139	-0.622506611206396	0.000525450051958472	-0.595098478836612	0.00105927819280826	-0.827550043956385	1.01241041283444e-07	0.103127751956404	0.60873547782834	0.393157687075083	0.0424817212434909	0.00269956839351906	0.989337710276207	-0.312547737389504	0.11245426259593	0.0599843849263747	0.766308493688477	0.215395479696865	0.280589548894146	0.718856568806029	2.39931209685339e-05	0.690642951517278	6.67649724342415e-05	0.521071896724153	0.0053205531146331	0.135048257615525	0.501829823231485	0.490280696460513	0.0094256434174936	0.0939325047090863	0.641197841765134	0.17165419921579	0.391933409809975	0.419045531485529
ABCB9	0.0270383522493461	0.893504192783356	-0.405936223063487	0.0356480187981368	-0.555110343547808	0.00265165272763695	-0.330184888727302	0.0925578023607548	-0.0370670232299612	0.854362741889495	-0.403352889631194	0.0369532905055964	-0.374611294800048	0.0542045303842008	-0.000569862789605989	0.997749194146083	-0.0301368717077343	0.881380491273321	0.0219005876360489	0.9136572211563	-0.379619541556898	0.0508150720853884	-0.0659227198487368	0.743901343081011	0.206189460888721	0.30214911316546	-0.141167831142371	0.482461246130482	-0.0774352282205742	0.701050228576807	0.315136709779577	0.1093509712238	-0.120721327569458	0.548636606954824	0.529765090595662	0.00448379500666047	0.103052706119405	0.608997617348365	0.220626594840941	0.268787446705652	0.441230298904119	0.021229999429288	0.348527787627317	0.0748061178466991	0.451827828970791	0.0179838192083788	0.331938684781632	0.09073487992594	0.186686067866371
ABCC1	0.774271544787567	2.14843768480629e-06	0.459953195686547	0.015781195481948	0.0367121226299834	0.855742724986236	0.555235787756221	0.00264449670518881	0.225640039524325	0.257781206831626	0.135067777427161	0.501767435120382	-0.0253933195531608	0.899950455899049	-0.135495796060651	0.500400395532419	-0.188594168452077	0.34614917939776	-0.45219431800623	0.0178793088713928	-0.338037748950796	0.084605899730396	0.230737295628594	0.246896087199858	0.196613266723191	0.325642662397017	0.177415509729678	0.375990111209128	-0.422584538778694	0.0280954354316155	-0.167121719220217	0.404742093276192	-0.248402579781275	0.211534979443072	-0.057049926782784	0.777450449859085	0.199055900321944	0.319546939379944	-0.131519137398096	0.513172379330606	0.0874151967606108	0.664607198506851	-0.166160878258289	0.407487247920654	-0.447736559813751	0.0191849608681196	-0.509147378032997	0.00668057783435937	0.0653226444675718
ABCC10	0.721894513743437	2.13348280524952e-05	0.102368895135636	0.611388377369832	-0.457688182007404	0.0163715286546125	0.123572966780391	0.53916152099118	-0.0889883343270402	0.65892746312175	-0.42126355656789	0.0286429218609589	-0.367451974657089	0.0593541535498169	-0.111781916745321	0.578828933750806	-0.393909590056617	0.0420528184504005	-0.521889716961429	0.00523658084211112	-0.738078707153924	1.11156384832604e-05	-0.0328685346219802	0.870713711029336	0.348675528434597	0.0746746051593392	0.0267057505915451	0.894807014100829	-0.460094156097011	0.0157450450433343	-0.106852169490623	0.595785652279241	-0.056480729177108	0.779616715974457	0.44838753369868	0.0189895614669841	0.465298824275741	0.014457303077792	0.173640575187325	0.386393571570272	0.229217840812006	0.250108732464252	0.27610431007192	0.163297787716531	-0.0435579390541275	0.829201369205649	-0.1422029213547	0.479223333340054	0.448069173682313
ABCC2	0.366620172100807	0.0599763349605795	0.78063754323699	1.55992305065157e-06	0.704314762599105	4.12561084006278e-05	0.775896593599933	1.98180159138238e-06	0.40368630826193	0.0367827109809112	0.667688817787556	0.000141772333340263	0.37480706959857	0.0540687949357098	-0.246246571846646	0.215655692425965	0.205451716728906	0.303920401277097	-0.129438639643427	0.519917257598984	0.351336900039428	0.072335781568219	-0.0517849261109921	0.79754805263855	-0.296930837300112	0.132568943360891	0.14627828674612	0.466583982222895	-0.358427507810786	0.066378931308633	-0.436121241527408	0.0229578062414253	-0.157831400831809	0.431717406866099	-0.749259775858173	6.88896219802354e-06	-0.214632660683118	0.282337729739034	-0.556252136060113	0.00258712630399202	-0.60460638277412	0.000836568625555891	-0.612530041717554	0.000683260891148924	-0.678705999839554	9.95805175113141e-05	-0.812130702088099	2.70149257335526e-07	-0.273906141821859
ABCC3	0.255644733916166	0.19808565416118	0.408887729606866	0.0342021524800416	0.331067361854296	0.0916371289779164	-0.0406019499182669	0.840641107656068	-0.661270314555269	0.000173029634831128	-0.287360035910683	0.146120652299548	0.373158240235104	0.0552203236124991	0.238209029889478	0.231494020935576	-0.571702570452464	0.00183758933181487	-0.125008959331771	0.53441950275425	0.0561590192119404	0.780841799604544	0.852956708660881	1.59676007318811e-08	0.519054076381421	0.0055326301114956	0.649310112812934	0.000247780907432864	0.316262186080339	0.108021905035566	0.348333816998408	0.0749790517714672	0.481207087016203	0.0110493723073655	0.0237133166284587	0.906540150735765	0.591093841919659	0.00116746564878974	0.427076036424427	0.0262968677772107	-0.193120964507337	0.334480208544348	-0.133859438084056	0.505636710882928	-0.401655440258993	0.0378315411317685	0.00072305927786157	0.997144111092467	-0.0203762155459796
ABCC4	0.151579874036088	0.450405189136128	-0.0251260500632706	0.900998380265044	-0.214656376151697	0.282283275970983	-0.324494048779837	0.0986632016553572	-0.553581928337778	0.00274018335968667	-0.677906821376088	0.000102215801703722	0.00175045872946819	0.993086228027727	0.186590811728414	0.351390031904373	-0.412419065406835	0.0325344240484639	-0.04174960269633	0.83619578419281	-0.262942928439578	0.185138156253215	0.569147225444091	0.00194678407890056	0.83085954205548	8.09886192449827e-08	0.398095751528949	0.0397273847554962	0.0802534468919299	0.69068936584314	0.324707509926111	0.0984288807150623	0.080309855813062	0.690482531643483	0.401390002201366	0.0379703705128466	0.321484436813943	0.102011556790781	0.33271862778288	0.089932954808429	0.312927393801928	0.111995154369501	0.242704789695173	0.222542102787588	0.135091181924845	0.501692636076801	0.217672021544157	0.275413418390643	0.169935584616932
ABCC5	0.445404693426603	0.0198984792261307	0.841009232081792	3.96040320876913e-08	0.784474374132795	1.27967522536881e-06	0.742741308022583	9.13186960969606e-06	0.264847374491538	0.181858553591315	0.632237662546068	0.000403181820383017	0.306508580551485	0.119945688784065	-0.341383790905708	0.0813797884874902	0.0585606146955262	0.771708945331044	-0.127985047822777	0.524655054461728	0.384541250280689	0.0476486742349665	-0.0328091823145831	0.870945246256777	-0.102004064019431	0.612665504531693	0.409992865127782	0.0336730296970749	-0.181405270856278	0.365173052598597	-0.240485778699965	0.226931054456716	-0.247721871564799	0.212830182837065	-0.651947755124358	0.000229218896567252	-0.0961402027821909	0.633342003866311	-0.355286759371248	0.0689688689215239	-0.653869600482804	0.000216475332006497	-0.515482159545202	0.00592559486918426	-0.780564728638693	1.56573736694413e-06	-0.779328186303667	1.66749912799073e-06	-0.212994707379005
ABCC6	0.311433760976152	0.113809399202793	0.695347268724529	5.6739556988039e-05	0.653696062779231	0.000217599869278795	0.650652798116246	0.000238173249671462	0.371083323487463	0.0566965775837738	0.569718810778276	0.00192188624747814	0.372411729359194	0.0557479459568692	-0.137178224400755	0.495044945987197	0.309050721296808	0.116748787639442	0.147675250927991	0.462291770573739	0.460382834507512	0.0156712243109849	-0.113255530006965	0.573801849040598	-0.0845227405087696	0.675097384986165	0.356834538740552	0.0676829707492224	-0.0122749352113305	0.95154521280049	-0.291129512615686	0.140669443283403	-0.262184536779237	0.186455523002069	-0.619661511523171	0.000566825176594695	-0.309266534645217	0.116480309688526	-0.465371154939776	0.014440040501692	-0.322252562075051	0.101149023842475	-0.43512874776375	0.0233063834977669	-0.566336198973633	0.00207331073195672	-0.62365772987347	0.000509474636754661	-0.40988708387603
ABCD1	0.379224493299761	0.0510762245104254	0.61537693230573	0.000634496267681924	0.492003800897247	0.00914105512954505	0.225678002867309	0.257699000611134	-0.295534047362914	0.134487566923558	0.0109883624648723	0.956618929043202	0.510428213666668	0.0065217166124178	0.229283069469198	0.249970256708368	-0.251995697669413	0.204786886610781	-0.00354460546325716	0.9860004117403	0.230039481792371	0.248368118341815	0.353927389162119	0.0701136949973534	0.342013056074236	0.08078368720728	0.626297014574823	0.00047443828478786	0.151674881101756	0.450118006367908	0.0870617032303237	0.665885974020621	0.190665176567865	0.340780767370935	-0.161146889457811	0.421980324215514	0.365878756108389	0.0605351740547593	0.129203169608576	0.520683333823613	-0.29348471093765	0.137338864639013	-0.334216577994369	0.0884078127939527	-0.481981179633772	0.0109023262967315	-0.289642878783151	0.142801523352706	-0.343514591467852
ABCD2	-0.458855056770133	0.0160651729645357	-0.801056127622494	5.18321217304713e-07	-0.680518757774443	9.38244418173118e-05	-0.617898956443873	0.000593859416638381	0.00261428504705584	0.989674529794599	-0.336552006947619	0.0860691202524628	-0.464824749331979	0.0145708697322407	0.0389989232950006	0.846858241573271	0.0385523807420935	0.848591710577516	0.0307528318366814	0.8789734178685	-0.307662888957516	0.118486195837874	-0.277023071705852	0.161844460213019	-0.109584700921387	0.586360345865405	-0.503734293767526	0.0073884672484185	-0.0539373590525279	0.789315761216259	0.150397174855624	0.453988336256625	-0.21592205701087	0.279386805857003	0.545478612806416	0.0032530480196038	-0.109483532099394	0.586708147277962	0.227954470483536	0.252800695476627	0.452343231726994	0.017836986519944	0.431233750295449	0.0247162456030296	0.66983527043342	0.000132493531176235	0.543220348168112	0.0034097980061499	0.276694707042475
ABCD3	-0.591573719053151	0.00115401649048504	-0.74581212279624	8.0047303153891e-06	-0.4352143821507	0.0232761386935453	-0.511133347998353	0.00643562734940967	0.144802883091605	0.471139635929836	-0.082444578414743	0.682671219347178	-0.377163901332313	0.0524555447295567	-0.0434973219793004	0.829435625698675	0.379962020130749	0.0505895216982395	0.422446691378759	0.0281521684252289	0.0656575812173417	0.744897612772879	-0.471603590487378	0.013015281552684	-0.329925122172424	0.0928301365518364	-0.416225562402621	0.0308105739762339	0.369694123982764	0.0577020547781801	0.118163938168116	0.557199044897219	-0.108045099054575	0.591662912249819	0.319210626881133	0.104597030313507	-0.313448667153119	0.111367054322757	0.109457302724678	0.586798334105075	0.44837063150719	0.018994614189567	0.449430436562895	0.0186799225161733	0.669875109719768	0.000132326503813372	0.609148849614044	0.000745391798666276	0.0511098509067672
ABCD4	0.571303407721132	0.00185429038122508	-0.0668338235312303	0.740480906830463	-0.596373920226624	0.00102669915128833	0.0199008376234591	0.921516091283531	-0.0840434348558837	0.676841502789424	-0.471884122957247	0.0129539993050629	-0.361941866763554	0.0635707130600567	0.0308231092261051	0.878698851414074	-0.352423756886164	0.071396995961924	-0.44743638942393	0.019275615031944	-0.760731856051581	4.10738810166228e-06	0.116051758018894	0.564316580238239	0.334308418517258	0.0883149456479908	-0.0928521292703838	0.645056087009976	-0.384527250470367	0.0476574549069288	-0.104440302199557	0.604158311631389	-0.0472417097897917	0.814992789014343	0.49828715764542	0.00816346173977097	0.382002451995001	0.0492619914543727	0.182323789868858	0.362708858511083	0.272136933692693	0.169679529400915	0.403504922930423	0.0368754308991797	0.108511522191679	0.590054315519586	0.0141542323673983	0.944137399186499	0.407001860038099
ABCE1	-0.602474123948764	0.000882610090922053	-0.92682271216269	3.92873799743082e-12	-0.758319708135692	4.58985567129635e-06	-0.677309981069978	0.000104223902830944	0.0722226045860949	0.720350820505773	-0.37529221815588	0.0537335763235273	-0.424158567329246	0.0274541514926247	0.116599548954575	0.562466718448267	0.323830563948354	0.0993941914844274	0.319601491398093	0.10414915206017	-0.207377605927433	0.299310015637871	-0.436999154491876	0.0226530224595161	-0.245180551223629	0.217713054437373	-0.662596968814516	0.000166112505802683	0.0824138950418864	0.682783271655803	0.0921494979230062	0.647570159426459	-0.091530533674438	0.649787995550734	0.495482073465037	0.00858845581117858	-0.270139141069475	0.172958646201409	0.0881037048685294	0.662119126718551	0.633087665667442	0.000393794255395795	0.56665723067711	0.00205851220798429	0.921056375630957	9.82253822807823e-12	0.690509812875293	6.70702097405115e-05	0.190782544488729
ABCF1	0.0512579914501406	0.799566650944598	-0.23252268794468	0.243155973513462	-0.344456599089916	0.0785004185327482	-0.520312844417243	0.00539950870336665	-0.785058325743644	1.2412505757657e-06	-0.636393772166945	0.000359075667037985	-0.15129349008766	0.45127144572931	0.265376775852491	0.180954113726114	-0.840690435711114	4.05342433542013e-08	-0.389946422844457	0.0443527122928331	-0.485845002689462	0.010192520497452	0.335435438239344	0.0871813272892302	0.51291353167533	0.00622254095515721	0.335021807686059	0.0875960925684882	0.320647102056197	0.102958050047988	0.530086677228432	0.00445512095289808	0.598624052175956	0.000971338874978056	0.740076625490461	1.02227801341798e-05	0.826780900524744	1.06559756751333e-07	0.923160387080595	7.089415070327e-12	0.202578536246986	0.310880310648651	0.398932582853994	0.0392750412390274	0.0133913867445609	0.947143871562202	0.523661842815865	0.00505846716238803	0.128578952948005
ABCF2	-0.161672259695205	0.420448567972101	-0.593436123588876	0.00110308321759604	-0.659010701034949	0.000185396756872196	-0.648210857397744	0.000255898552827496	-0.550074374239863	0.00295297143106222	-0.672339615025042	0.000122348460625785	-0.388111412496479	0.0454507788544792	0.195436981106071	0.32860328423185	-0.549634797595165	0.00298060947622171	-0.249507455051354	0.209444103235851	-0.573360263446195	0.00176960971335131	0.0672890314307197	0.73877377759353	0.338417278969354	0.0842351685334886	-0.0329644804823979	0.870339445197006	0.250688486973018	0.207224686689925	0.37025575604419	0.057293894565092	0.509327076195543	0.00665809521455756	0.857019798484649	1.15119070101797e-08	0.559732944175788	0.00239865173936304	0.770209242496978	2.6214185456809e-06	0.471298089978565	0.0130822913989439	0.629060348377063	0.000440029951517996	0.39179741516169	0.0432664647050351	0.715317590793678	2.74588337101915e-05	0.0760519217555031
ABCF3	0.191091926569125	0.339680811038918	-0.00832949884637524	0.967109410704338	-0.104127480315498	0.605247876951968	-0.131698447042555	0.512593074937282	-0.319511045380128	0.104252663714118	-0.183503313035484	0.359558817129089	-0.262411844443974	0.186059997340101	-0.112218320878368	0.577338162193335	-0.412033230295068	0.0327133968924329	-0.207521874805232	0.298966423282202	-0.218142905333473	0.274350463083609	-0.0647316832116393	0.748379847298316	0.181596402722289	0.364659479206369	0.319120925007971	0.104700018750685	0.285046144968848	0.149541090294773	-0.0266064951980338	0.895195855387203	0.396538180635943	0.0405803561141684	0.44603953021687	0.0197021099311361	0.565845242829171	0.00209611912095412	0.608064214474458	0.000766337258153796	0.111353232518204	0.580294983921156	0.234257763083344	0.239557256717259	-0.124405545037219	0.536409723566305	0.234013337720907	0.240062074266598	-0.0469391036217333
ABCG1	0.0316679443604957	0.87539924882085	0.387954061823363	0.0455459286278448	0.463881740475522	0.0147989649192388	0.176472537001253	0.378573542203143	0.015286828447841	0.939675082086951	0.345572185388875	0.0774745364400675	0.337600837868027	0.0850342136963012	0.0733322682871719	0.716227606737167	0.071061627418729	0.724672885462577	0.0971646370655743	0.629709745562073	0.388502617265311	0.045214898739771	-0.00786495166283576	0.96894286695156	-0.222189242416387	0.265324924116768	0.277340102545391	0.161345103187482	0.212564195548415	0.287112905245165	0.0590422615529829	0.769880852024347	-0.00871956882033379	0.965570023786961	-0.261642050853505	0.187401828056629	0.0407876245972555	0.839921587347909	0.0221793084778098	0.912562481045768	-0.238453654173238	0.231000845113367	-0.0448868143301913	0.824069505494696	-0.399409123788288	0.0390192893455557	-0.225233029119048	0.258663623841454	-0.398099812863843
ABCG2	0.0517716585370342	0.797598862955575	0.0774751051723967	0.700903255714093	-0.0197148509925273	0.922247381990396	-0.288666169283372	0.144214894316242	-0.544428413870186	0.00332516102275548	-0.568362531926211	0.00198141655451848	0.125274400712196	0.533545115762555	0.206814260162012	0.300654052786013	-0.326822387472456	0.0961298117873836	0.100439920626407	0.618153429145235	-0.0464995915358779	0.817850755586361	0.549597755543095	0.00298294854057313	0.828258754072167	9.65541595590996e-08	0.51235577707499	0.00628865329440005	0.187611336937287	0.348714434570539	0.352547092169057	0.0712910583297669	0.0305955516813508	0.879587944538344	0.251518196978342	0.205675092023718	0.214684776767959	0.282218073295099	0.271728440627228	0.170346433100916	0.0989881996959816	0.623264872321687	0.100369901303269	0.618399568770852	0.0654211522987952	0.745786342513201	0.156394255104248	0.435975723265804	0.109886857433115
ABHD10	-0.690260725976819	6.76445961723135e-05	-0.883811783319692	1.00082719547569e-09	-0.65573347869918	0.000204715720138408	-0.798301843407852	6.05717372337979e-07	-0.141344071220615	0.481909154586243	-0.442578861385153	0.0207921140250808	-0.331740308580803	0.0909397053244604	0.210031981832831	0.293027891256125	0.251468928331154	0.205766886543168	0.425769395902974	0.0268101896425786	-0.0853740154166407	0.672003767901034	-0.351387242643584	0.0722920891873626	-0.223045507882311	0.263439891992243	-0.506150247008222	0.00706509900460954	0.312718181763142	0.112247976924363	0.159389907412758	0.427125178319261	0.12079399836732	0.54839419068954	0.496616107817702	0.00841445930136237	-0.144183681612673	0.473058401423689	0.239132169469807	0.229636589869296	0.57305886682548	0.0017818058314106	0.555153051975618	0.00264921454527635	0.888662506184523	6.03460702068006e-10	0.80268718852794	4.72097705832044e-07	0.20612501465453
ABHD11	-0.039211834156903	0.846031970284917	0.34280881454211	0.0800346371981764	0.498355607053655	0.00815331586431328	0.230681175337905	0.24701425984037	0.145314772890188	0.469556453164671	0.368105275454039	0.058869022256191	0.322283486777411	0.101114412795686	0.00715283384881069	0.971753721074817	0.301642365797492	0.126243910191145	0.401904767863529	0.0377015070193549	0.542747528402502	0.00344342073188638	-0.0601338802719918	0.765742061243776	0.104403728116492	0.604285657266269	0.394441196325024	0.041751657626524	0.308311841908659	0.117671428132133	0.0482742608259679	0.811020187102465	-0.296340583013039	0.133377271995726	-0.381547282294186	0.0495557275093058	-0.329729595926932	0.0930355202083788	-0.218815230334334	0.272837346279689	-0.113520647720785	0.572899491766206	-0.141036419059494	0.482873118879915	-0.243142983663595	0.221682195559094	-0.205690373540812	0.303346690967522	-0.355185112636112
ABHD12	-0.14855784077702	0.459590688024216	-0.614968428046414	0.000641301485482502	-0.748811830355165	7.02558360648521e-06	-0.520014726756811	0.00543078861200877	-0.26205985860424	0.186672716089595	-0.542588944000271	0.00345476101124065	-0.453840271718191	0.0174160726398701	0.172418301584326	0.389797062030528	-0.239241858283756	0.229416550455786	-0.162052935087429	0.419340598043401	-0.560071344076513	0.00238097365959675	-0.129936527582643	0.518299231705678	0.0326054549441308	0.871740072030544	-0.349751467612203	0.0737221862460735	0.0640194052027057	0.751061958762488	0.0771194731508371	0.702214364627962	0.364490703949457	0.0615922889083016	0.669423463521489	0.000134230977252088	0.324474088834447	0.0986851334653291	0.463163141428148	0.0149747540805231	0.53749407206215	0.00383644630803077	0.669275941295887	0.000134858259184184	0.487678278934631	0.00986948403516588	0.591651515871366	0.00115184882842368	0.0758695855468699
ABHD13	-0.413855462731149	0.0318750430077967	0.274197245196136	0.166343865041417	0.714152359377813	2.86937237430756e-05	0.213322315416998	0.285356837619618	0.367405966606416	0.0593884353779027	0.665850844073012	0.000150168420774767	0.423629536480033	0.0276683518487097	-0.134306597919569	0.504203125016176	0.6895942489961	6.92029648112106e-05	0.627270621571358	0.000462056059519162	0.912182922414555	3.5416802707445e-11	-0.243327051225873	0.221321650493337	-0.465823093247791	0.0143325656267744	0.0501418554858589	0.803846518970821	0.234229304582984	0.239615996579252	-0.17532595704205	0.38172856356807	-0.335526932980692	0.0870897827261642	-0.745915153375855	7.96917359899688e-06	-0.648602621530997	0.00025297910219479	-0.536513867631459	0.00391385506754845	-0.376242325597593	0.053081806247135	-0.434477519842945	0.0235374360909832	-0.118944533686578	0.554579055513759	-0.291581631332261	0.140025608624501	-0.255723842231191
ABHD14A	-0.2821109943345	0.153961868558392	-0.35574549605807	0.0685858021336891	-0.268297726104869	0.176020231771338	-0.522386860179783	0.00518608580076802	-0.405140377561622	0.0360461383529577	-0.40559576995632	0.035817896703628	-0.342278504359032	0.080533228668171	-0.120715508991683	0.548656018794835	-0.106954026211908	0.595433157975599	0.233868622728821	0.240361288957849	-0.0437754941497016	0.828360738557286	0.116219972328395	0.563748236837919	0.225973439200852	0.257059842846376	0.0922939150281558	0.647053113915044	0.359972049320898	0.0651331590005312	0.131101837065577	0.514521809651635	0.110518218276482	0.583155313017842	0.357701803295376	0.0669705795499719	0.10449736719488	0.603959642214674	0.374084565139873	0.0545710494143339	0.308236413813495	0.11776591649076	0.522621129151638	0.00516243437235774	0.371029100160707	0.0567355651394298	0.500305807980611	0.00786866222778101	0.368637479099159
ABHD14B	-0.243875590568773	0.220249530559267	-0.699697050259014	4.86824490989638e-05	-0.715788626982783	2.69732231118714e-05	-0.715896055083706	2.68635477768253e-05	-0.416212551763517	0.0308163382009972	-0.670629020632432	0.000129200551103493	-0.666903488078187	0.000145307738615462	-0.141664251886787	0.480906978974378	-0.325489025943521	0.097574550403774	-0.0345404742357437	0.864195762727448	-0.488476428037493	0.00973154171827102	-0.0152120098909699	0.939969806456992	0.291219079287211	0.140541727519056	-0.0688506829208596	0.732926466769292	0.263504585786539	0.184166701376137	0.353707864939263	0.0702999364672683	0.192997114412103	0.33479625951662	0.871368107964708	3.32894460605105e-09	0.316219528249234	0.108072059541878	0.661564569538743	0.000171473878493556	0.49216568270392	0.00911469236119348	0.652887099873031	0.000222910095422791	0.589031823886652	0.00122681304430944	0.740715947543702	9.95093207504413e-06	0.369213217677356
ABHD15	-0.166788725440816	0.4056922900819	-0.635857948590595	0.000364513471883795	-0.726640509396516	1.77049056529387e-05	-0.601794809128541	0.00089773345494423	-0.345620768527533	0.0774300938609925	-0.619725766914943	0.000565860254515115	-0.43349514532016	0.023889502411642	0.11841609385032	0.556352091747473	-0.198055568781483	0.322034794686852	-0.0698978602722021	0.729013617255617	-0.509623195804628	0.00662118588637646	-0.136756649883132	0.496384183130925	-0.049804990683543	0.80513933155558	-0.372053842556197	0.0560022878849281	0.127058253938736	0.527686613343616	0.127969709120239	0.524705159399482	0.432928774434403	0.0240944191779236	0.673939713287138	0.000116231542252761	0.379905333184912	0.0506268002868375	0.472796575002932	0.012756327504576	0.445434597498054	0.0198891933990088	0.763777155397089	3.56346446352583e-06	0.580283377386522	0.00150859167425334	0.655763112641137	0.000204533386208214	0.269915730032274
ABHD16A	0.049119626235444	0.807771149392082	0.655526762161812	0.000205991604906807	0.791953276012023	8.59814573677692e-07	0.415964557369118	0.0309263756097291	0.0874550987776468	0.664462908976589	0.436733811395344	0.022744791419796	0.653684499567751	0.000217674982012002	0.0765027465247401	0.704490022413517	0.308810300531869	0.117048414574912	0.367916225032146	0.059009089563675	0.687475635309031	7.43701812470384e-05	0.163060511444128	0.416415799818608	-0.0805272234054461	0.689685714342045	0.386504714907256	0.0464297709925358	0.15938228274065	0.427147579608017	-0.143381758166514	0.475549365762522	-0.0854228380472157	0.671826499034468	-0.700782575850224	4.683745770552e-05	-0.249625233576944	0.209222049515976	-0.419068235815901	0.0295718184966733	-0.538959448095557	0.00372315624850979	-0.588244968063582	0.00125013842408877	-0.417794508118967	0.0301218083025312	-0.480335277869166	0.0112169550978682	-0.226964499991871
ABHD17A	-0.0591945916130729	0.769302931678545	-0.0697937012400738	0.729402519816524	-0.127921232738527	0.524863525987498	-0.447061279019792	0.0193893949895459	-0.490219633516805	0.00943586300010392	-0.550858438292629	0.00290421805391187	-0.0784585595045638	0.697281914411843	0.0325911403127491	0.87179592398098	-0.0908982361283044	0.652056617815844	0.348332877043889	0.0749798905301183	0.0104872301542145	0.958595646921464	-0.0498314207610907	0.805037880640081	0.496115692512115	0.00849087073883251	0.413009719044316	0.0322619691584905	0.388716330652891	0.0450864480039753	0.403733282493777	0.0367587292496156	0.0531586193986139	0.792291665222479	0.436706389758994	0.022754292445524	0.20651747979208	0.301363630346599	0.390347627157502	0.0441154538232613	0.0679784638782988	0.736190557185634	0.461219394317102	0.0154589106753374	0.305647471335301	0.121043036307225	0.345661058099733	0.0773932528006	0.187291300660168
ABHD17B	-0.699641630453926	4.87783495364627e-05	-0.352439802696891	0.0713832067250671	0.153812814485311	0.443681380998945	-0.409853548311551	0.0337393685225643	-0.0518073928241842	0.797462014568281	0.137627101886217	0.493620968519623	0.0933505046641421	0.643275162731661	0.0669399258481261	0.740082892368993	0.350923194918529	0.0726956052263728	0.607021665298731	0.000786950784758897	0.573238695457641	0.00177452032021839	0.0332681668662368	0.869155004678639	-0.24169389778558	0.224534405246747	-0.0139508898652249	0.944938726713661	0.624434920878254	0.000498930094326576	0.300548088994924	0.127692874218544	0.051096829328324	0.800184287722443	-0.0757689594700667	0.707200857442406	-0.276497748672812	0.162674307538318	0.116648993122624	0.56229988335784	-0.0647942597572241	0.748144348801532	0.121272127922264	0.546800478671672	0.316382909866234	0.107880058976569	0.443331460272477	0.0205509694739497	-0.233694781895164
ABHD17C	-0.0551756229146598	0.784589765069197	0.363599348285514	0.0622786513420461	0.598640224122615	0.000970950564932835	0.371827569657802	0.0561635620285286	0.308126170686857	0.117904117915072	0.602547179290702	0.000880996943254454	0.13384730666218	0.50567563202755	-0.37907724340746	0.0511738354795218	0.410249098355667	0.0335512917283814	0.302897827185446	0.124596358333211	0.581376919120967	0.00147056605632446	-0.17745309479628	0.375887352815409	-0.25914431129631	0.191801768923372	0.186909892532653	0.350552162454331	0.189569360758441	0.34361504591649	-0.0687126692611011	0.733442652786639	-0.237087410742951	0.233764247471006	-0.534574808763528	0.00407091006654224	-0.396828832210068	0.0404200914008688	-0.336575141507988	0.0860461903469555	-0.414844608666777	0.031427254333096	-0.134082175728624	0.504922366626724	-0.313484354246537	0.111324149326911	-0.332838344233123	0.0898103396141202	-0.392008239688984
ABHD18	-0.28251169767634	0.153352919023048	-0.156040166169001	0.437028379753489	-0.00222083035809491	0.99122846801132	0.26630914032386	0.179368872306002	0.634096708950773	0.000382899095067196	0.439322859265682	0.0218621922174477	0.170054419133918	0.396427748362808	0.0929062447271647	0.644862614884683	0.611156387184292	0.000707935771982073	0.130931365626859	0.515073563253937	0.18936234710664	0.344152059348361	-0.327490223681593	0.0954122561798827	-0.637612925494592	0.000346967158976915	-0.702854257421575	4.34878733655224e-05	-0.323387089778585	0.099885041693435	-0.44999573879925	0.0185138227570988	-0.192118407983246	0.337043798451691	-0.516316981447669	0.00583170201259021	-0.658827718331119	0.000186431487734079	-0.714882733258155	2.79140398313305e-05	0.259858128494986	0.190537122236858	-0.21053188527211	0.291854133233321	0.158401161913825	0.430035468065063	-0.204097911919784	0.307187620963493	-0.290390580851212
ABHD2	0.489240464763689	0.00960100816153319	0.871379849450067	3.32536842340424e-09	0.766317125185442	3.16022944846317e-06	0.709535828419871	3.40864552137053e-05	0.0428076494320169	0.832101883403074	0.479768021230421	0.0113271280936582	0.490710993690982	0.00935389040360605	-0.0755537046623943	0.707996738042562	-0.246996194404144	0.214216856011822	-0.373790949366131	0.0547761988515612	0.240548729119793	0.22680575326512	0.363623182122091	0.0622602218881253	0.0896672664202095	0.656481881760963	0.456888113607817	0.0165843506082921	-0.233725207384012	0.240658059662012	-0.1994888452412	0.318473861361312	0.0303688131277118	0.880473979521076	-0.628208529075477	0.00045039597945863	0.122511589458203	0.542679129704191	-0.236748854601795	0.234452405243697	-0.569318095730125	0.00193931217615972	-0.634871422720092	0.000374714152976132	-0.910684703227905	4.3395270789642e-11	-0.75732116133071	4.80402209846894e-06	-0.276179446389726
ABHD3	0.0720009346357895	0.721175406539258	0.696982777142214	5.35810701031987e-05	0.792227934169876	8.47092568526512e-07	0.470601817162475	0.0132360847383239	0.12072601201602	0.548620979015287	0.452104517034693	0.0179048708111402	0.793389001568809	7.95165275765706e-07	0.251263302282492	0.206150298748134	0.239079582965858	0.229742130093698	0.206655511138872	0.301033478630289	0.627383462790766	0.000460639393563334	0.217336859309294	0.276171605446434	-0.0648718225309351	0.747852482240597	0.323486168857034	0.0997752210436872	0.00109542138666679	0.995673392538142	-0.100858145240178	0.616684078240589	-0.125347514415956	0.53330439211888	-0.767117307243493	3.04196677159661e-06	-0.264172419331325	0.183016217716564	-0.47810685370012	0.0116549558966913	-0.408666436899481	0.0343089008234822	-0.610810647737693	0.000714267143082517	-0.532584687273638	0.00423764557941837	-0.581911552279336	0.00145227859755417	-0.335947644688977
ABHD4	0.273230262316239	0.167903609416522	0.813409842286741	2.49880900078011e-07	0.845992595535538	2.73665434560166e-08	0.50757805193677	0.00687965530315926	-0.0509242912226589	0.800845651756469	0.417221391563905	0.0303719523167334	0.50408869977491	0.00734026621349458	-0.100180851353227	0.619064338651077	-0.0797674903972586	0.692472115513077	0.00764228092877416	0.969821750090455	0.508198995991575	0.00680029588146052	0.422513083693921	0.0281248322059236	0.17009729012576	0.396306929537887	0.64749226772091	0.000261330541112632	0.0941951340882173	0.640261305587161	-0.0191493753874196	0.924471182099634	-0.0416133940530476	0.836723121389745	-0.594018215652333	0.00108756908769408	-0.00925724490630152	0.963448317038901	-0.184689590602026	0.356407063203608	-0.54240646022047	0.0034678497397645	-0.574120857565649	0.00173915133489823	-0.75155181137856	6.2264218236675e-06	-0.578490548192366	0.00157277116277791	-0.307155288712474
ABHD5	0.0386240858137509	0.848313306426392	0.715262450987388	2.75161854303045e-05	0.945341879896253	1.13312392661452e-13	0.489880773122559	0.00949274373117425	0.115717856576251	0.565445494733379	0.633885555271574	0.000385156930699395	0.539383063471626	0.00369094217859058	-0.149964301759195	0.455303544218514	0.139264028942252	0.488445623111599	0.14365160156366	0.474710415316583	0.717826558607851	2.49591724995723e-05	0.13102371174726	0.514774636891699	-0.11135091187682	0.580302924686548	0.478971767997404	0.0114832956846608	0.128814493907573	0.521949040782197	-0.131076496976655	0.514603807987834	-0.0967763788782664	0.631085379990781	-0.742474605437401	9.23615835856752e-06	-0.195529511157895	0.328369801465913	-0.2993675865823	0.129269580080007	-0.66165357999309	0.000171005705495096	-0.651563935526222	0.000231841534751797	-0.680523862057806	9.38086587604191e-05	-0.570050684698472	0.00190755621832861	-0.336720863723405
ABHD6	-0.146971111115834	0.464452670467948	-0.387631136044073	0.0457416946300896	-0.315244059380078	0.109223682135586	-0.447944129057922	0.0191224777280682	-0.296369925823011	0.133337003907362	-0.35802711250073	0.066704861703197	-0.294892613360773	0.135375353943532	0.0194407530439084	0.923325234566612	-0.0592692020673834	0.769019913223731	0.231144470819422	0.246039810374462	-0.081570161891838	0.685867056286614	0.0288121117091061	0.886560900018199	0.13283868154418	0.508916765217586	0.0401611361056875	0.842349834153658	0.416025783345566	0.0308991797102581	0.310856579073477	0.114516259808306	0.190667792687261	0.340774017758068	0.362910542190098	0.0628131004740326	0.193496784273767	0.333522265682805	0.38238384639891	0.0490169218102251	0.298537421867623	0.130386831950049	0.426565943356926	0.0264963046765833	0.372978244815489	0.0553471829033701	0.535508503686351	0.00399462834705367	0.389008244734019
ABHD8	-0.122401556660909	0.543044412590403	0.0121448945945519	0.952057959250018	0.0885603497693982	0.660470869234325	-0.286603032800647	0.147233425710152	-0.287134902426648	0.146450959285325	-0.220372214960685	0.269353845477439	0.115951340297425	0.564655983571136	0.0882737858946545	0.661505040027459	-0.0680614839624483	0.735879679027976	0.286036010402051	0.148070905659577	0.182440511815434	0.362396419374571	0.135261471988867	0.501148568469633	0.404830044047733	0.0362023421210772	0.424854558293051	0.0271743962010407	0.291165233506822	0.140618497774227	0.502216027025832	0.00759798364660571	-0.167780004198446	0.402867358937827	0.239016243020285	0.229869295274414	0.0628545129271408	0.755454484599358	0.26228432039069	0.186281823261206	-0.141359293512848	0.481861484206839	0.0434162588846828	0.82974891868607	0.11293068763879	0.574908346525798	0.160193797741049	0.424766955755788	-0.0909637937712242
ABI1	-0.292197894357216	0.139151455837065	0.444027857204209	0.0203298751440908	0.86391889936361	6.45132864807410e-09	0.363212825925033	0.0625781202402604	0.306288796695388	0.12022507113494	0.737862629997287	1.12162598479583e-05	0.612351377084357	0.000686427242040607	0.017375123138411	0.93145216196576	0.515238462532775	0.00595324326187363	0.499636022114134	0.00796546860122268	0.921028048930087	9.8651452465423e-12	-0.0413015989820605	0.837930507362295	-0.37305120912162	0.0552957308278617	0.220329582309854	0.269448845904043	0.306485083310141	0.119975534944803	-0.105418494994431	0.600756593073157	-0.15839949780625	0.430040375316483	-0.820706192733632	1.58309940124132e-07	-0.507836385040882	0.00684654492686642	-0.477472426664585	0.0117822239060131	-0.467679185707148	0.0138980853841501	-0.639676390127374	0.000327287065234911	-0.365985798697715	0.0604542420588695	-0.367641326246121	0.0592132247633471	-0.448743504398226
ABI2	0.212442108411503	0.287396339764136	-0.436221207980276	0.022922933399617	-0.695742523105227	5.59614815920709e-05	0.0812129180672414	0.687174241594837	0.428634284221395	0.0256951456242612	-0.0482668163467091	0.811048812523134	-0.610584254524668	0.000718439640579399	-0.223576385982272	0.262275552493563	-0.0174765733956029	0.931052857103677	-0.54012769339768	0.00363489207178802	-0.713853672566258	2.90181199786395e-05	-0.336123586882943	0.0864945879510184	-0.321147366129281	0.102391784875744	-0.760704005122564	4.11268848559559e-06	-0.681547371746148	9.06908899461688e-05	-0.347541880761117	0.0756882798968627	-0.200751372823613	0.315357281797124	0.269825894702261	0.173476802623565	-0.0388512608217333	0.847431387696464	-0.15434613752092	0.442083445382085	0.270622934715851	0.172160514006092	0.280288144904175	0.156753827802751	0.253627753359885	0.201770853361754	-0.012812733338774	0.949424892237531	0.285390243595003
ABI3	-0.228887702442809	0.250810363641636	-0.501424903311759	0.00770912089829472	-0.544761277202119	0.00330215832552982	-0.728785249704764	1.62535634565618e-05	-0.662967420054651	0.000164225043307302	-0.752812980738879	5.88674670163615e-06	-0.227355412762904	0.254083750813972	0.312947489028421	0.111970892469202	-0.365827108308824	0.060574253669644	0.0990517710228139	0.623040681334329	-0.334879478270139	0.0877391572583391	0.14755899633584	0.462648175220676	0.34193361552	0.0808587570326816	0.0953360515594493	0.636199049698068	0.485029122331404	0.0103390966951207	0.532159966436344	0.00427397131437355	0.54113235616595	0.00356041986586094	0.742991513639495	9.03499047182358e-06	0.493433364980608	0.00891044009797856	0.721495585506709	2.166821871865e-05	0.45433816025189	0.0172779078622948	0.734315461073293	1.29886558821938e-05	0.467370413230864	0.0139695980068161	0.77038780860529	2.59880927154994e-06	0.0854151122797221
ABL1	0.575560051379455	0.00168275286431639	0.00181387979099956	0.992835740607885	-0.379737790492853	0.0507371062745684	0.199059457114182	0.31953811463998	-0.0112373211656164	0.955637003090197	-0.115321322926685	0.566787488827805	-0.412443990248881	0.0325228895584112	-0.132450307659314	0.51016749062201	-0.511610448913298	0.00637792388912477	-0.711018034430899	3.22643062903374e-05	-0.69833013472852	5.10973088813677e-05	0.023522912948237	0.90728738517116	0.0439649172841898	0.827628959715122	-0.0911248968238185	0.651243032385094	-0.332320578599396	0.090341551212104	-0.157206026561004	0.433567627300365	0.249805632440321	0.208882244908982	0.3780227057764	0.0518771701891799	0.583231910215714	0.00140795436705432	0.348452957290388	0.0748727963578474	0.0594680423468486	0.768265797233701	0.140365931291558	0.484977353950691	-0.225774835348523	0.257489395823921	-0.0589309652694234	0.77030317145268	0.174499587516158
ABL2	0.466437117995113	0.0141876062002478	0.528774924575755	0.00457306897391052	0.475795590512097	0.0121241781021257	0.776855590124315	1.88900622230999e-06	0.505831873790609	0.00710701820388705	0.740726512137826	9.94649468900527e-06	0.0483883678029717	0.810581454046378	-0.405078521091815	0.036077230198472	0.0153925920990347	0.939258472407072	-0.453161683277297	0.0176058437325101	0.0563799585851028	0.780000399068478	-0.0710410568980325	0.724749539772347	-0.352787874296641	0.0710845892507263	-0.0145068633470521	0.94274788522923	-0.424422165959082	0.0273479244874763	-0.345251288715769	0.0777685741151893	-0.157821857753954	0.4317456085273	-0.528390036726574	0.0046081757494497	-0.0330244983626393	0.870105341163879	-0.351469845334556	0.0722204421816489	-0.586285960348711	0.00130988503511124	-0.499043366556535	0.00805195913775147	-0.682347519051502	8.83177306994164e-05	-0.692247974837419	6.31809447819197e-05	-0.123808303573255
ABLIM1	0.208641761475391	0.296307695082503	-0.319552609566363	0.104205085738641	-0.471994432005885	0.0129299679817281	0.0495808499939178	0.805999811273785	0.318129348145862	0.105843505290641	0.0168134251009721	0.933663277363088	-0.425256626082836	0.0270138385676429	-0.145219473940982	0.469850986340343	-0.141692692727142	0.480818009791922	-0.452687901061116	0.0177393447233439	-0.519050227906847	0.00553304132711642	-0.155319834994067	0.43917405571615	-0.174878758803928	0.382963201372528	-0.407270426192157	0.0349884871475859	-0.427901440258451	0.0259767289315148	-0.0526665748088562	0.794173450356435	-0.266466018981388	0.17910309658548	0.309874648215506	0.115726247042228	0.065679292800355	0.744816015492746	0.0417390259040201	0.836236730194928	0.193157109004851	0.334388006043325	-0.0186512536334065	0.926430564758708	0.119543962902529	0.55257097922086	0.00675592005688003	0.973320554581163	0.260390167446133
ABLIM2	0.0996275990553315	0.621011458689039	-0.301788403158904	0.126051450339192	-0.448560747781833	0.0189378445360689	-0.177195736141196	0.376591302752978	-0.101259611103724	0.615274959989351	-0.310238885887712	0.115276318890817	-0.415347920846831	0.0312013547079845	-0.144220850444469	0.472943109881371	-0.376757635439257	0.0527309066554748	-0.479447441900696	0.0113897886870564	-0.560789442814366	0.00234383007705424	-0.194785569252998	0.330249861281449	0.127943151394172	0.524791917495204	-0.185071171673495	0.355396746777271	-0.297343630494227	0.132005759486001	0.175432481962079	0.381434804861588	0.0234009454705284	0.907766083967975	0.50207679917755	0.00761744416332491	0.280002697983215	0.157194271674702	0.312248494787628	0.112817108561001	0.132589715813086	0.509718364857989	0.297136889562142	0.132287603376985	0.116354174170915	0.563294996620806	0.149433736425052	0.456918314529801	0.129608915707403
ABLIM3	0.315719600337283	0.10866113432459	0.397964792350393	0.0397985476097595	0.237135326733348	0.233666960861682	0.112105443515694	0.577723592397873	-0.349702961956623	0.073764921753584	-0.206033200486536	0.302523747627784	0.428758292142942	0.0256477435005641	0.320793942501782	0.102791594867031	-0.364769236812753	0.0613790219604571	-0.132391639159199	0.510356558684188	0.00562506631846759	0.977785156931661	0.921354623303434	9.38403200789254e-12	0.527191834847714	0.00471893602222465	0.47279974154565	0.0127556458954971	0.0176993847198786	0.930175936389973	0.202789986366532	0.310364763007957	0.170342686425882	0.395615756466956	-0.0689205111427233	0.732665344831682	0.337907476044174	0.0847334375427695	0.114418365079488	0.569848715729796	-0.0315316928114308	0.875931259180086	-0.29766952894459	0.131562358489516	-0.33160862667233	0.0910758607185597	-0.168898375023387	0.399693566752539	-0.0800420471079904
ABR	0.451121399965184	0.0181866850679066	0.906209418334053	7.79980097017885e-11	0.850221425338591	1.97941541016052e-08	0.565624732900433	0.00210643336267466	-0.111561277474087	0.579583290433769	0.423113283190067	0.0278786799527793	0.531776995599419	0.00430695288322485	-0.0376964742852252	0.851916237100255	-0.21231801422281	0.287684615323678	-0.124689542466147	0.535472588667228	0.408658533738973	0.0343127181249187	0.360642631583822	0.0645979572821184	0.137908296951425	0.49272998090198	0.698388466050243	5.0992126124753e-05	0.0885155947858891	0.660632343962	-0.00273269665396342	0.989206873431314	0.0829805120334937	0.680715109056899	-0.529109673640659	0.00454272042308189	0.23623868296759	0.235491934147031	-0.0466522012034752	0.817262854649648	-0.635670612339664	0.000366431601041362	-0.526271933366895	0.00480549623116287	-0.869602275727984	3.90838893125952e-09	-0.613247411768674	0.000670675170157974	-0.274028871343761
ABRACL	-0.696254496569796	5.49677176188579e-05	-0.643575803621826	0.00029275384777123	-0.3489873044652	0.0743976567483561	-0.814640497824787	2.31688039521613e-07	-0.47752654052967	0.0117713236035231	-0.517309520841568	0.0057217098497923	0.0339162371285046	0.866628319273837	0.458332006479913	0.0162019068659955	0.0374273820733027	0.852961962913003	0.55219731488767	0.00282255784041873	0.136155301868855	0.498297648970519	0.162436155121301	0.41822685133156	0.132300592939441	0.510650036891912	-0.0184090674138982	0.927383366362261	0.725125991091348	1.87983038110599e-05	0.380733719714382	0.050084177841815	0.413117489827569	0.0322124553906966	0.448943458350275	0.0188239872447343	0.0357538813333044	0.85947077472383	0.433677634017114	0.0238237796000861	0.457395163083635	0.0164492103695174	0.391566742159767	0.0434006724394124	0.672352924600769	0.000122296430161883	0.868474841068653	4.32483346697843e-09	-0.0775032081669806
ABT1	-0.469546129247598	0.0134721232258916	-0.701105854412484	4.63001376735677e-05	-0.554598460259233	0.00268102559639638	-0.81916718289369	1.7460191263795e-07	-0.461058819615546	0.0154994783507558	-0.617413263313095	0.000601503866566492	-0.360271346534649	0.0648938630784821	0.176430660372087	0.378688507485116	-0.130739343268319	0.515695414509052	0.328552381616403	0.0942793225397785	-0.147839216306706	0.461789342273965	0.0910717086490892	0.651433913296896	0.309212115662672	0.116547965504031	0.0333860662186917	0.868695246610272	0.574003332743085	0.00174382795076868	0.390790797310382	0.0438545475323151	0.205661571094998	0.303415893687156	0.687986164109732	7.30947335477299e-05	0.159365333177277	0.427197379731351	0.584466996968779	0.00136755584526911	0.506313541382888	0.00704367944004505	0.565381491264678	0.00211786144804961	0.657192259810768	0.000195907897082739	0.856906341300808	1.16191312740595e-08	0.282883652449663
ABTB1	0.437369044272809	0.0225255998031667	0.881386280282825	1.27823448304151e-09	0.815879500417116	2.14589251104293e-07	0.544188376093564	0.00334183373794825	-0.0882639090386362	0.661540695106465	0.332880361123374	0.0897673352994474	0.427902976292104	0.0259761361297619	-0.208637845805205	0.296316965343769	-0.153445751925815	0.444782965183837	-0.0924777355537826	0.646395226591831	0.385794626806348	0.0468677126867063	0.307322270569767	0.118915503427716	0.251061206599676	0.206527602368888	0.691580197317084	6.46508295531596e-05	-0.0217415843990783	0.914281811894231	0.0142177792371106	0.943886985966789	-0.060143755868731	0.76570464710126	-0.503331567291772	0.00744356298798744	0.1191122835949	0.554016759189765	-0.1357836587043	0.499482041002139	-0.665412157574253	0.000152236056571386	-0.493825146007054	0.00884809626930852	-0.77496402115781	2.07594904884679e-06	-0.652821343276303	0.000223346703439978	-0.146674110548941
ABTB2	-0.0855251340091995	0.671455130739663	-0.00940442186474099	0.962867588406678	0.00287002188697463	0.988664523712302	0.0850603340604877	0.673143113675118	0.23484566720424	0.238345922621551	0.0732242029861709	0.716628809505916	0.290978910698044	0.140884379748907	0.325897202246488	0.0971305605717801	0.291978544253605	0.139462145043865	0.177917139452727	0.374619985793359	0.125326569940513	0.533373345612997	-0.00700526755949997	0.972336233421317	-0.077020098906159	0.702580876666297	-0.112484199629633	0.576430744081382	-0.00640878457473463	0.974690965579648	-0.172915668426558	0.388410056524782	-0.0874545239551084	0.664464987507324	-0.151551413834742	0.450491236213193	-0.258389844466066	0.193144717652141	-0.285724403264265	0.148532593997539	0.588283324825256	0.00124899255095576	-0.220780640455556	0.268444824211135	0.0758691738557629	0.706830428324243	-0.0576045826476821	0.775341087877567	-0.234381676885228
AC000068.5	-0.162097753173424	0.419210259449371	-0.437626119110486	0.0224373852124022	-0.413694801953929	0.0319482564461609	-0.269230640383607	0.174464440000364	0.138388636789863	0.491209861670665	-0.219501257604428	0.271298924483568	-0.406345166402374	0.0354448188356	-0.243096649595209	0.221773015275636	0.17593230629519	0.380058202769019	0.0418470512997864	0.835818550419203	-0.182237375474918	0.362940272889953	-0.181884674347392	0.363885691878006	-0.189533243582815	0.343708701175983	-0.466394563291237	0.0141976132642163	-0.278926209468744	0.158863208485304	-0.128994189089266	0.521363686076823	-0.335811027633437	0.0868059972457404	0.17348732459653	0.386819370520544	-0.236909850362563	0.234124993462642	-0.145174907709072	0.469988756658733	0.27227957226238	0.169447091678319	0.181400042271226	0.365187107817211	0.481122540409419	0.0110655323227354	0.166849841795258	0.405517801100845	0.457110992757188
AC000068.9	-0.114384683078198	0.569963048198183	-0.352286589676516	0.0715149565081599	-0.424932255528097	0.027143309318577	-0.280667708432934	0.156169523194884	0.0461576176015543	0.819168496605645	-0.293529852869171	0.137275590106441	-0.268983927848674	0.174874934337687	-0.00983449018230227	0.961170738306522	0.101004091875081	0.616171661673264	0.113134177851204	0.574215095181458	-0.21976678803875	0.270704970300572	-0.130431584413715	0.516692832492991	0.0731025517295237	0.717080539274283	-0.21085877403765	0.291088213997676	-0.0920860337457981	0.647797425867437	0.111161876134825	0.580949927182798	-0.298927822478001	0.129860550846013	0.346171029692081	0.0769280885222321	-0.147758903686518	0.462035403179146	0.0127040365092761	0.949853413242036	-0.00189432693860203	0.99251800802368	0.287098313394609	0.146504691865774	0.447627469839136	0.0192178665075794	0.223924588916116	0.261513676623918	0.28032878245342
AC000403.4	0.227132195938465	0.254562919756879	0.364769807025033	0.0613785859496731	0.296050334534733	0.133776065165331	0.536133343955526	0.00394426209941043	0.540118169727168	0.00363560433377458	0.496556561893842	0.00842352138876703	0.269884998706786	0.17337895252938	-0.0137016372940256	0.945921046862563	0.512038009480195	0.00632658362617875	0.195815023667406	0.327649999207177	0.290407975411934	0.1417013602695	-0.0341967449708734	0.865535075082579	-0.362370775161332	0.0632343898124547	-0.116887095718992	0.561496789066571	-0.173908155096041	0.385650758468312	-0.333420030619747	0.0892163650867896	-0.328476289385983	0.0943601470321655	-0.548270577753149	0.00306779702521217	-0.372294718348849	0.0558310034710822	-0.576600062677696	0.00164298547425188	0.0487416924265552	0.809223301200475	-0.231251926702515	0.245814160208521	-0.204195190826905	0.306952126815293	-0.461457366619336	0.0153989504445074	-0.0904452326769776
AC001226.7	-0.245626681459424	0.216850442133357	0.193245044892899	0.334163750950406	0.455090899872182	0.0170707344802222	0.0634779623285273	0.753102675810629	0.107160653034214	0.594718361559861	0.285241042089758	0.149250798933811	0.190626035093189	0.340881762341951	-0.152196019706178	0.44854446713545	0.409700085344455	0.0338125646548886	0.583738504797886	0.00139126109472138	0.636161878806608	0.000361420249781574	-0.000395341806161308	0.998438504421729	-0.0552359633212651	0.784359656932438	0.28285245175743	0.152836428279271	0.341563998366727	0.0812087372893997	0.0113954472504962	0.955013365679319	-0.274802276996364	0.165373163420565	-0.344478263486729	0.0784803979222522	-0.372495135992658	0.0556888006891178	-0.210343444419046	0.292296237935896	-0.212368912739481	0.28756635398122	-0.298956982306259	0.129821304016951	-0.000656713846359617	0.997406156722144	-0.085738321858488	0.67068143006858	-0.0864563845276858
AC002116.7	0.22601703629735	0.256965610798818	-0.0537192320893529	0.790149030635466	-0.282484578357327	0.15339407799111	0.190029502195181	0.342423194658888	0.312319052806021	0.112731475690432	0.0765839098392722	0.704190395737869	-0.200182444931276	0.316759358594461	-0.107709709506342	0.592820768310963	0.0331845552056925	0.869481080291201	-0.370499511973199	0.0571174500208795	-0.372739422757981	0.0555158543168862	-0.114204872640885	0.570573582571738	-0.296290190237991	0.133446448236548	-0.444572360146091	0.0201583636069411	-0.571261933474415	0.00185603314461222	-0.0873711069156878	0.664766645191166	-0.3336651887846	0.0889669191331884	0.0134404479204874	0.946950493490816	-0.0678055767349883	0.736838082851886	-0.19568297848008	0.327982777250301	0.126269453566885	0.530273377725416	0.20425328203319	0.306811552332151	-0.00965856483677658	0.961864838576693	-0.25043229755956	0.207704756669048	0.215756233129973
AC002117.1	-0.0856352775220762	0.671055357386947	0.326870634409789	0.0960778375543247	0.430584709834323	0.0249577736525023	0.491810529226046	0.00917261335716231	0.615615151330843	0.000630556937619054	0.566857496455771	0.00204932668290757	0.349909103691426	0.0735834334265996	-0.0864425951898124	0.668127816023044	0.751217197611115	6.3194418372993e-06	0.423820429652686	0.0275909053893484	0.535186180356666	0.00402082306595063	-0.19262056167708	0.335758286837273	-0.415780586038734	0.0310082096167852	-0.226553178015988	0.255808618108328	-0.226255590880731	0.256450390333081	-0.345121699928523	0.0778875577338348	-0.510746623322448	0.00648272274683887	-0.787410246387779	1.09678336823201e-06	-0.788260145795071	1.04842499201364e-06	-0.883293839808742	1.05497944622078e-09	-0.243966290128765	0.220072595730387	-0.357215653035422	0.0673691977799356	-0.0757954025745993	0.70710310770848	-0.517705442954512	0.00567832630752087	-0.180144341742183
AC002310.12	-0.536897144250227	0.00388343005336564	-0.624116847516085	0.000503222279086803	-0.414291336425077	0.0316770938384335	-0.603685882934827	0.000856182102046382	-0.0262009125481453	0.896785003948545	-0.310164883133134	0.11536762687054	-0.212525330349835	0.287203114523925	0.116062766373615	0.564279378545096	0.314146661844923	0.1105301063201	0.505412246392377	0.00716258889935519	0.0715179412458701	0.72297313772976	-0.328560386713747	0.0942708226244614	0.0103141099806792	0.959278576073186	-0.200784745692109	0.315275156048559	0.304765336963633	0.122174800544759	0.271931812850796	0.170014178656406	-0.303304245072074	0.124066399508987	0.371822023482851	0.0561675195691078	-0.317338527541287	0.106762121059398	0.0979578340322337	0.626903123818445	0.298687907129627	0.130183786096509	0.374263555343062	0.0544462841762408	0.711627658579705	3.15403755308541e-05	0.546019116599733	0.00321645734597292	0.260538854453994
AC002401.1	-0.0881507415416304	0.661949276924786	-0.247636231336837	0.212993512676011	-0.286425531452395	0.147495225171734	-0.362901129527745	0.0628204283777578	-0.423357146784076	0.0277791663036459	-0.424683760312495	0.0272428342699686	-0.316208495381157	0.108085034137543	-0.082736999905013	0.681603657837779	-0.285461495082985	0.148922929780906	0.00371121161997475	0.985342460702365	-0.258398872755844	0.193128609106824	-0.0219101408081994	0.913619696322768	0.269617649732497	0.173821872766776	0.137404018566934	0.494328400081872	0.259262174631978	0.191592556039091	0.270132356882992	0.172969856746319	0.361717878073045	0.0637469012068627	0.447014782273539	0.0194035368237686	0.32226561391325	0.101134415094828	0.468993662571761	0.0135970314830832	0.131387117392626	0.513599107233173	0.336955914073965	0.0856694511391029	0.252019573598407	0.204742543496673	0.430343067199498	0.0250481845630924	0.374095173231023
AC002451.3	-0.0410141171767477	0.839044060884309	-0.14096202137585	0.483106376105138	-0.116470070434954	0.562903712635487	0.0128245226079639	0.949378415628942	0.186487940827414	0.351660412649874	0.0567696276288212	0.778517017367699	-0.241439291994894	0.225038071083539	-0.184372051111191	0.357249109659252	0.0374246002851627	0.852972774557645	-0.0898450165392111	0.655842176950895	-0.100503169451437	0.617931124489815	-0.209976500592927	0.293158342563656	-0.0440493121662082	0.827302970864281	-0.0990868830742556	0.622916869037645	-0.104045060893436	0.605535083049302	-0.0449125814009944	0.82397006699411	-0.196488167369084	0.325956751956303	0.0584557707699982	0.772107039108201	-0.164640866555255	0.411851173689486	-0.0547509052751836	0.786209924768593	0.0214347766694988	0.915487142989896	-0.018713878325053	0.926184204677015	0.0463175775561337	0.81855205700185	0.00887237070183854	0.964967033185503	0.239347443751083
AC002456.2	0.240206375224108	0.227487758926804	0.6709967572032	0.000127699591140189	0.69043152665012	6.72502677189406e-05	0.519756679956561	0.0054579878068271	0.238977491920271	0.22994711753101	0.478630005725487	0.011550872307745	0.365716724722651	0.0606578418227079	-0.198420101384035	0.32112682073071	0.252454401103823	0.203936114474325	0.14790522292366	0.461587163364926	0.49328565200787	0.00893404086213277	-0.0957599956268795	0.634692194591287	0.0133428582527338	0.947335152897071	0.360343887285245	0.0648359674349886	-0.154372278951149	0.44200520032295	-0.15035136344032	0.45412743088719	-0.41185133276584	0.0327980454304193	-0.583864615214733	0.00138713220481206	-0.229390301514583	0.249742720017191	-0.404605502903731	0.0363157001301717	-0.611743936104778	0.000697288300545203	-0.492824317462738	0.00900808769743303	-0.477902544847407	0.0116958154179072	-0.650707139881339	0.00023779139745393	-0.11227987091533
AC002467.7	-0.409610163672051	0.0338555130950386	0.285879552804683	0.148302590095246	0.685299846540238	8.00297240176811e-05	0.0351480673824085	0.861829224583101	0.0155873065347558	0.938491520870205	0.367189069333014	0.059550258994226	0.551844272318305	0.00284389727792341	0.096423381959666	0.632337122597918	0.395405304816037	0.0412098508218325	0.608939819662521	0.000749389180389812	0.827134077669171	1.0408687960649e-07	-0.052410019392463	0.795155072866473	-0.134374135182368	0.503986776910601	0.314962143402013	0.109558197087445	0.420995863131079	0.0287549116406022	0.253777503710288	0.201495645849008	-0.131791277461212	0.512293288929577	-0.542068859989308	0.00349217582496429	-0.429966929048436	0.025189446198048	-0.274250038464751	0.166259004792486	-0.419568151904717	0.0293581833504801	-0.404387713334584	0.0364259205775115	-0.135580933205746	0.500128699047881	-0.123241334413117	0.540259461713976	-0.330925778509645
AC002480.2	0.245248096870481	0.217582303486968	0.271780134708112	0.170261935907438	0.108284451724401	0.590837198324541	0.187463307713722	0.349101780183697	-0.00412459589297989	0.983709989639861	-0.0536011858534088	0.790600074463287	0.0198446933066746	0.921736841567136	-0.184927386615051	0.355777248775374	-0.0318167890729173	0.874818127366923	-0.156142915923711	0.436722777853506	-0.0619856509682238	0.758735598452435	0.00705814094615673	0.972127516119558	-0.0571528617161984	0.777058870391674	-0.0314370749029351	0.876300737018371	-0.379603004139909	0.0508259833031735	-0.2930024333268	0.138016181020687	-0.0522403747815473	0.795804327888759	-0.174163889222044	0.384941595512497	0.062646988958103	0.756237790727592	-0.200375296921866	0.316283661155112	-0.0932304337968499	0.64370405573691	-0.234289830757746	0.239491078745866	-0.128177603638203	0.524026253232506	-0.324540766481784	0.0986118829352274	0.339378296154073
AC002511.2	-0.0128597458065857	0.949239556855766	0.436187145479381	0.0229348110972552	0.539793508798486	0.00365995654245563	0.101565500012	0.61420220332975	-0.298606874131136	0.130293093185759	0.0678670268245469	0.73660790964724	0.471268085059816	0.0130888882147448	0.0972548237562157	0.629390378072405	-0.165903743680232	0.408223652634698	0.00729716870124728	0.971183978382118	0.318309692024087	0.10563484434796	0.221423582552616	0.267017856966796	0.177574475767962	0.375555605738421	0.387886019236397	0.045587122638731	0.070454504841007	0.726936363584	0.116329271157138	0.563379089168442	0.15682553375647	0.434695447993079	-0.314181039591055	0.110489005602797	0.105765455651735	0.599551973358826	-0.0170886167962286	0.9325799286036	-0.505733313942838	0.00712003763161605	-0.390462668952345	0.0440476077825424	-0.355605388299119	0.0687026242947621	-0.252302312892309	0.204217929505628	-0.0217462829796368
AC002511.3	0.11244828345556	0.576553285568409	0.663833776331066	0.00015988453415882	0.792905587550509	8.16426293876265e-07	0.285805065357813	0.14841298331572	-0.251056110888149	0.206537121911863	0.279732744373688	0.157611618513265	0.653916015609386	0.000216175426363185	0.139031082196269	0.489180432940256	-0.166449843406226	0.40666057167848	0.0287737349684923	0.886711039232008	0.502157512865814	0.00760615734268688	0.275140948742142	0.164831554470789	0.157128946548828	0.433795972212313	0.564995850189349	0.00213608903417039	0.145522066231107	0.468916118430992	0.0692804444659955	0.731319838978477	0.164851041686576	0.411246219791047	-0.508268819359175	0.0067914205861259	0.144268488582625	0.472795365514233	-0.0501550708289602	0.803795811648811	-0.539508376375276	0.00368145834385997	-0.627034316816335	0.000465035095242027	-0.59839519938481	0.000976848402761586	-0.409355138085406	0.0339775566057533	-0.187526494279483
AC002550.6	-0.172633178080563	0.389197490107187	-0.46374140637025	0.0148331598396175	-0.480399246913099	0.0112045871717794	-0.22618498428143	0.256602813396561	0.16026370874529	0.424562209013379	-0.193770129812383	0.33282656837725	-0.136493518360778	0.497221004499213	0.211899595918019	0.28865796583777	0.238231221365222	0.231449252798277	0.130563827939972	0.516264128533247	-0.226842062650935	0.255186616190696	-0.00662448624335019	0.973839416540059	-0.119868177168294	0.551486264900354	-0.42282541629028	0.0279965208603846	-0.0434714137480707	0.829535753173688	0.114271407457369	0.570347633950666	-0.0261384294727238	0.897029859010602	0.239331605534378	0.229236619233726	-0.152400550220965	0.447927704410708	-0.0896263800900778	0.656629061016559	0.349805587045207	0.0736745271858236	0.227966427815516	0.252775128596168	0.497268594224623	0.00831569415717201	0.314414124883089	0.110210636415449	0.036575761134745
AC003075.4	-0.436356437336523	0.0228758279445049	-0.675222327010652	0.000111525032746449	-0.488653186478289	0.00970121191221386	-0.411952864218124	0.0327507746963274	0.074802223036369	0.710777600201819	-0.0873711173543627	0.664766607439017	-0.326369309227735	0.0966189228652242	0.053319276473052	0.791677490407028	0.118941203636126	0.554590220466794	0.113874518420843	0.571696039780546	-0.147387023431334	0.463175660548689	-0.209993064317142	0.293119392966649	-0.340838116929818	0.0818994101347671	-0.457220145231202	0.0164957537085694	0.195809191653301	0.327664692607895	0.0448939169571025	0.824042095262632	0.129413419503961	0.519999282491731	0.344830828525925	0.0781551314429285	-0.0827754000291665	0.681463512471748	0.205187840194568	0.304555524437181	0.662225381074303	0.000168024938309335	0.276569415971728	0.162560918399461	0.502930943282793	0.00749871349526434	0.543083713837284	0.00341948531061842	-0.000817593055900817
AC003090.1	0.129023294922216	0.521268904055052	-0.00656397035469326	0.974078318938961	-0.0380010852313147	0.850732775948933	0.00976862962946751	0.961430582974989	0.0317446063147304	0.875099936331646	0.102540927033233	0.610786547099099	-0.0918721875986899	0.648563439764239	-0.0839796960940231	0.677073560934894	0.0208242008298818	0.917886403855413	-0.0233080496360991	0.908130703281652	-0.0478571134395641	0.8126245617949	-0.259199858514277	0.191703150402269	-0.330498391717819	0.0922299339668707	-0.101606721086345	0.614057699607022	-0.0245821823760429	0.903131303823096	-0.0270156497718231	0.893593111258103	0.12525032967723	0.533624379858377	0.0945371139661376	0.639042611388185	0.243358467506107	0.221260152810722	0.126555168849576	0.52933571532709	-0.164024443679556	0.41362829803823	0.00333257830415593	0.986837749544157	0.035515428557096	0.860398938450526	0.0320936191512992	0.873737492508888	0.110902329991551
AC003682.16	-0.292430892079477	0.138821984048194	-0.384708814942623	0.0475436767728084	-0.359909869434187	0.0651829589896641	-0.244809483861488	0.218432290593984	0.079592867308571	0.693113118169293	-0.186216561595504	0.352374285500637	0.149701867790394	0.456101882250847	0.45687857864237	0.0165869006262411	0.179400959138926	0.370584151406928	0.176991562279678	0.377150319559994	-0.0994916668127467	0.621490241784627	-0.0336572293026813	0.86763798257416	-0.0850784064663524	0.673077452376578	-0.406211311884924	0.035511227524479	-0.0796804026449607	0.692791769544628	0.0120907258272294	0.952271550664738	-0.129161522262039	0.520818885725306	0.0746327841019782	0.711405110950763	-0.273230554765241	0.16790313614372	-0.203142582926101	0.309506257571341	0.47423591357883	0.0124496049092365	-0.0100377673664148	0.960368757836551	0.452687558054247	0.0177394416753509	0.227740071719197	0.253259404726539	0.11855202924365
AC004019.13	0.0816788463770318	0.685469545349466	0.334368856702455	0.0882538721317109	0.338456227168958	0.0841971931875943	0.234312246761209	0.239444826085809	0.179383597332761	0.370631226673947	0.266125863977035	0.179679717965109	0.318478284942042	0.105440056516159	1.06007940576386e-05	0.999958129641997	0.221705315559508	0.266394114879415	0.0551068592889319	0.784852016698583	0.257303831924935	0.195089174811733	0.00295480124480417	0.98832970013413	-0.282271395316376	0.153717900268737	-0.0564672843182461	0.77966790423896	-0.276480457071997	0.162701673999621	0.0411204830194951	0.838632020106433	-0.327613899095647	0.0952798161460893	-0.429542422942034	0.0253496489732886	-0.227968936161548	0.25276976552538	-0.392962140461625	0.0425938322440954	-0.344823129163101	0.0781622236413435	-0.277316581557135	0.161382113684102	-0.192202655326902	0.336827918517908	-0.407518217971637	0.0348670801548565	0.111641164206354
AC004067.5	0.383964113460944	0.0480117133060024	-0.168956184811284	0.399529894656724	-0.528950409227637	0.00455713803082892	0.266389867169249	0.179232074711058	0.508567244198046	0.00675359752760343	-0.0117173165394632	0.953744017601054	-0.374186637504518	0.0544998724239336	-0.160021045234166	0.425273124170253	0.114308103643101	0.570223032824652	-0.411591522584475	0.0329192566924739	-0.585316483209709	0.00134035512577922	-0.266303656698342	0.179378167355238	-0.234237890457963	0.239598273871771	-0.592776307607774	0.00112090046344936	-0.729079409458933	1.60630199957063e-05	-0.375525326218782	0.0535730878504228	-0.397330858882044	0.0401444609031095	0.151731448283251	0.449947064085976	-0.130746906366451	0.515670915018772	-0.32891394045864	0.0938959893003714	0.203580983872324	0.308440890434656	0.128166174307012	0.524063566194908	0.163927680047938	0.413907650301332	-0.24596114947367	0.216205249183095	0.128601043427791
AC004069.2	-0.271201583668504	0.171209295604494	0.305646910994112	0.121043752764394	0.674431252946962	0.000114407516725493	0.249937854667669	0.208633425667804	0.193690251516192	0.333029777261116	0.580038674051511	0.0015172160100261	0.398699164291619	0.0394007994650521	-0.125650417069597	0.532307647848802	0.304437620834995	0.122597225810112	0.229889115051244	0.248686068307429	0.663139757961066	0.000163353436054422	0.00198712661161685	0.992151489517123	-0.357871885156465	0.0668315521376562	0.0615815838353739	0.760262885298207	0.0650637525311639	0.747130400872136	-0.127361211459146	0.52669471269909	-0.063194627448925	0.75417122146317	-0.665129498720071	0.000153581556982425	-0.333221732557004	0.0894185177236614	-0.33920889083127	0.0834658798186627	-0.446258418019924	0.0196347721309102	-0.557657636620359	0.00250954891962223	-0.302507230392433	0.125107246109806	-0.317912098734345	0.106095273683091	-0.224441058627181
AC004076.5	-0.0352779346716609	0.861323549695951	-0.505580537391885	0.00714025858288055	-0.655840832120281	0.000204055866706869	-0.103515723291183	0.60738102384713	0.396954247395414	0.0403510933753718	-0.104606963545526	0.603578164327259	-0.61470352484594	0.00064574839756666	-0.292935052824029	0.1381110029714	0.304184869009827	0.122923752860259	-0.0641639798685642	0.750517327524452	-0.438198058077402	0.0222421359935467	-0.514909846684854	0.0059906985574416	-0.364847777502725	0.0613189887561732	-0.702005501708727	4.48335349959236e-05	-0.419565857943672	0.0293591608041585	-0.311301607628965	0.113970958900911	-0.227535017828932	0.253698629099342	0.250254648788625	0.208038094462122	-0.241649409894415	0.224622357455511	-0.201823413344494	0.312725740451926	0.408818648850075	0.0342354473950236	0.427304016661997	0.0262081260519049	0.51529975577899	0.00594627906109918	0.139194220755892	0.48866576821388	0.276159889090497
AC004381.6	-0.148879318122332	0.458608902033023	-0.281054297503419	0.15557599876233	-0.230114384175576	0.248209837124981	-0.231434253560257	0.245431597635752	-0.222236860747527	0.265219866030979	-0.265915443477222	0.180037064506073	-0.175149640452824	0.38221506956723	0.0539856928607962	0.789131151229749	-0.211341815172855	0.289958745081934	-0.0454577082007322	0.821866975134237	-0.183770573657598	0.358847317668908	0.122666083076147	0.54216644144206	0.321503252326965	0.101990363318743	0.0668229837882024	0.740521572900037	0.2547061806183	0.199794682244219	0.139151161586839	0.488801583401126	0.240085065667564	0.227729749345024	0.331001213414828	0.0917059004869499	0.13145612918063	0.513376018998726	0.294683800213794	0.135665279568639	0.32144218633949	0.102059158986527	0.240927139945566	0.226053512060754	0.16977598524427	0.397212937118735	0.360724175295476	0.0645331089182641	-0.130402348355171
AC004381.7	0.2442196880996	0.219578779450238	-0.138311299993273	0.491454447672347	-0.316816142140311	0.107372165831182	0.135071252106127	0.501756329953215	0.331121859559057	0.0915804994264042	-0.00348307676769834	0.98624339945515	-0.249428826002665	0.209592435617561	-0.067838167430789	0.736716005331464	0.145945907150783	0.467608275014873	-0.0589126012089697	0.770372860965328	-0.25207188663489	0.204645409013169	-0.0379720311938215	0.850845641854813	-0.00854159994264633	0.96627235229122	-0.216434778167165	0.278218877026073	-0.209683791003482	0.2938471869141	-0.174692138951773	0.383479105053469	-0.230940967496462	0.246467527032016	0.106382669727316	0.597411597396275	-0.105349200963407	0.600997299323877	-0.165491472518939	0.409405902396515	0.378492348266436	0.0515630062141152	-0.0278701208972459	0.890247290896471	0.159826773799295	0.425842738170626	-0.0243637364236367	0.903988184001158	0.122763322534825
AC004471.10	0.363405490582323	0.062428708627318	0.704356066108505	4.11945013256344e-05	0.643721211911197	0.000291530459639252	0.454482489364571	0.0172380253208229	0.0251646592781611	0.900846989162107	0.345275385046276	0.0777464650790683	0.314614805733267	0.10997138397763	-0.218299423663457	0.273997727681458	-0.0485050296333636	0.810132955498044	-0.0205860525144371	0.918822400309415	0.338214496987248	0.0844330955551935	0.216832989008841	0.277313946378434	0.0774674091852111	0.700931619683667	0.507987680911087	0.00682721585137097	-0.0620041067672723	0.758665860547338	-0.0468175091517867	0.81662614475535	-0.104224449822608	0.604910041703405	-0.384908613783906	0.0474187196935667	0.0876764482118883	0.663662700184402	-0.126067693034606	0.53093599340937	-0.626957828424349	0.000466002955848037	-0.508670362826399	0.00674056936960849	-0.56396744568342	0.00218535791290566	-0.54073737610008	0.00358954164864114	-0.160268696591905
AC004702.2	0.516772888781953	0.00578095894601293	0.277493717428321	0.161103536630373	-0.000256265325893561	0.998987819385603	0.561377434153014	0.00231378772059663	0.301968126015081	0.125814891452153	0.272144215768265	0.169667657410738	0.0496909330870378	0.805577172892193	0.0135467825670488	0.946531378094421	-0.230726474181482	0.246918871056313	-0.659550174836971	0.00018237551292273	-0.39274623587487	0.0427178873880674	0.0440335730927979	0.827363763458342	-0.189317817177712	0.344267639954964	-0.23542163094306	0.237163132188808	-0.584954519927048	0.00135188751430932	-0.397928477374568	0.0398182990251136	0.135833831908224	0.499322061817993	-0.215111131066266	0.281240392944108	0.171753727712706	0.391654761915175	-0.241241279277355	0.225430306591784	0.0649645457854978	0.747503611725029	-0.420640685461869	0.0289040461261102	-0.438818817324319	0.0220317909802069	-0.450400210724143	0.0183957244236402	-0.0380190459136959
AC004893.11	0.806785987602977	3.71897323392249e-07	0.657457455220186	0.000194343046476138	0.296034128444996	0.133798357355894	0.857307608644691	1.12439268383476e-08	0.456968438521252	0.0165628814392706	0.505865075631464	0.00710263686646577	-0.0053599585506248	0.978831899845052	-0.324034040182818	0.0991695832935261	-0.106646398219931	0.596498034650563	-0.597638655294525	0.00099525534310147	-0.222781569391941	0.264020014356161	0.0127428371727205	0.949700445857215	-0.14310337732298	0.476415658509885	0.056923152500234	0.777932790593677	-0.606558188680996	0.000796268526125791	-0.387226759923387	0.0459877750392811	-0.194029852145289	0.332166359091174	-0.39232813497173	0.0429589358507003	0.114419038346185	0.569846430452352	-0.35217985112132	0.0716068527485286	-0.358233337754682	0.0665368358622103	-0.445927895699378	0.0197365255069573	-0.717282771221637	2.54830382606718e-05	-0.793004694036815	8.12026216590194e-07	0.0228969893544883
AC004951.6	0.261689822274043	0.187318362904609	0.20962486598817	0.293985980422741	-0.0218840996401601	0.913721986383041	0.471897478104392	0.0129510878561254	0.494759359680939	0.00870090856759313	0.273096143324236	0.168120754439674	0.00528721792652338	0.979119112619162	-0.0755000502340789	0.708195165951453	0.224888463683772	0.259412190990147	-0.205416902188548	0.30400414891046	-0.144661695496109	0.471576789390959	-0.0942086212784705	0.640213224775985	-0.151049239816137	0.452010954484632	-0.262111887341712	0.186582059168838	-0.531580204791998	0.00432398455183628	-0.482251893049534	0.0108512882751156	-0.338637084495527	0.0840210236543441	-0.297323108888613	0.132033716460848	-0.341592130785078	0.0811820589924661	-0.531341078229614	0.00434475727347696	0.114418742031697	0.569847436235763	-0.18929520151606	0.344326349419016	-0.178578158307383	0.372818944198283	-0.468800285256383	0.0136409785798938	-0.0635344029511004
AC005037.3	-0.195414847525207	0.328659149267993	0.107227221294186	0.59448815641628	0.242293532703656	0.223351184995328	0.158048740497424	0.431075396956351	0.144248436522283	0.472857551834484	0.284835043746598	0.149855972802252	0.0848622898412415	0.673862808008817	-0.100573007446728	0.617685698600286	0.173062485815302	0.388001167244022	0.0531518386143901	0.792317590099015	0.233960891222559	0.240170484885504	-0.167194020306607	0.404535947508614	-0.263942457244068	0.183411810092375	-0.0602114151715953	0.765448330588778	0.0604630998209798	0.764495075097685	-0.168530953388009	0.400734701705823	-0.0229417730562945	0.909568527689541	-0.323459454783477	0.0998048223992272	-0.304128329268379	0.122996883023484	-0.220238637691327	0.269651574356143	0.0133732495657769	0.947215361267005	-0.00323229278863092	0.987233801965125	-0.178011468595746	0.374362664074526	-0.136645122963786	0.496738779395898	-0.158856346390414
AC005076.5	-0.519885076853898	0.00544443986947739	-0.277598757459965	0.160938503933776	-0.0137023491450665	0.945918241302026	-0.471365584028319	0.0130674623820346	-0.330800843595348	0.0919144532883092	-0.273150479576894	0.168032757637255	0.231383581992721	0.245537878585164	0.391872430145499	0.0432228912308838	-0.0214858825832997	0.915286354524425	0.343323589144345	0.0795529063944198	0.240544972147204	0.226813230122898	0.131355490995449	0.513701358880191	0.292125503091654	0.139253936059146	0.144191319045465	0.473034710190996	0.43199986728335	0.0244335971036664	0.189301355711134	0.344310372750746	0.136316894987589	0.497783104505747	0.0885602223011981	0.660471329114958	-0.147354395441527	0.463275774516258	0.139411835123207	0.487979671423843	0.340575928609173	0.082149976928641	-0.0580371078087434	0.773697268396566	0.280818967429024	0.155937105877779	0.415293885408036	0.0312255444134462	-0.0251362013709452
AC005082.1	-0.00969018858562798	0.961740067430567	0.062538592545937	0.75664703014163	0.0734412667413968	0.715823014017887	0.179103125639346	0.371392187870537	0.229866730198326	0.248733423835476	0.150702548445006	0.4530617238862	-0.121025380280544	0.547622674560227	-0.282670673990436	0.153111799297387	0.211068631856494	0.290597174222644	0.00241342923892774	0.990467799908615	0.0536664175150961	0.790350822126958	-0.257605687137096	0.194547370090257	-0.200684987562766	0.315520685421785	-0.144597390411262	0.471775964177612	-0.150686986795646	0.453108919233801	-0.211967163969915	0.288500644006469	-0.0779687556651074	0.699084699675775	-0.159615560702621	0.426462499819106	-0.250754672505042	0.207100785401268	-0.273265096011699	0.167847244351229	-0.00374322312099006	0.985216043861882	-0.00410604206516616	0.983783258125228	-0.0456085657768335	0.82128518018087	-0.187433996406935	0.349178508996409	-0.292493382852119
AC005082.12	-0.0870910791114179	0.665779670914386	0.445108359214088	0.0199906890903159	0.601494458281884	0.000904491504647947	0.244749076393889	0.218549529228175	0.102872290858254	0.609628011267633	0.354963824417491	0.0692395223782063	0.422626953412752	0.0280779977120209	-0.00523467174502316	0.979326590213169	0.240940845037589	0.226026299161453	0.277517504200265	0.161066153757117	0.555513345931331	0.00262872206090857	-0.100007326554484	0.619674773861259	-0.209860292502603	0.293431697539375	0.288178132228339	0.144924877575152	0.177034505325235	0.377032704006726	-0.138818583087489	0.489851229518888	-0.0966264218667912	0.631617013072991	-0.460584509306339	0.0156198217276956	-0.248318229463743	0.211695184347379	-0.27294285029324	0.168369185339312	-0.344173214273582	0.0787626607797892	-0.465871850485747	0.0143210103809266	-0.323170286848267	0.100125664580463	-0.325961093333144	0.0970612010626116	-0.231685903849154
AC005220.3	0.121355403419643	0.546523123199104	0.452956852012975	0.0176634587874408	0.47794495190493	0.0116873246878974	0.464733872006537	0.01459272380436	0.209735213456	0.29372609884256	0.480289772708926	0.0112257600918239	0.223224091702455	0.263047843060882	-0.149530998692119	0.456622071957472	0.148976031450819	0.458313757369197	-0.0239980893807924	0.905422712342335	0.30624969873738	0.120274821276696	0.0689135096040993	0.732691525705907	-0.320799071253047	0.102785784656455	0.0735613194637138	0.715377475493114	-0.0419057588115774	0.835591304580858	-0.254790617596703	0.199640517171354	0.129253950535704	0.520518077439129	-0.483121592016339	0.0106886682268487	-0.0591901379142619	0.769319826724631	-0.231566404545377	0.245154560370525	-0.543279662573029	0.00340559994163444	-0.221116778557672	0.267698176141747	-0.448566269804733	0.0189361977147879	-0.402767051109245	0.0372545401222894	-0.417619693130519
AC005224.2	-0.0553030088533577	0.78410399955214	-0.354405143971467	0.0697096871486014	-0.438019190139244	0.0223030486444629	0.0864699568806405	0.668028678170172	0.492438123496962	0.00907046853941094	0.146029017437778	0.467352044791666	-0.376577183150728	0.052853577869914	-0.155876700167705	0.43751480411382	0.269024908812003	0.174806701076089	-0.173970058394125	0.385479028993276	-0.314607273605861	0.109980356846138	-0.44745395662247	0.0192702999247101	-0.485612375946956	0.0102341349185499	-0.700666555797362	4.70316400200298e-05	-0.433840710933669	0.0237651724237386	-0.38101396936246	0.0499016434367283	-0.231651303429563	0.244976689621238	0.0167468623427588	0.933925332755874	-0.33660004511695	0.0860215122177061	-0.329744431402698	0.0930199248199446	0.0873350560268094	0.664897030343632	0.229249788202261	0.250040904167579	0.254786692317173	0.199647682140789	-0.0284915734874616	0.887815040949041	-0.0450337075911461
AC005304.1	0.359000976340325	0.0659142609096069	-0.125374431671936	0.533215781221815	-0.384347380744436	0.0477703826317926	0.118794830767362	0.555081079562562	0.037164655456852	0.853983185304686	-0.0518018158014348	0.797483372006309	-0.45859255521113	0.0161336757608215	-0.216018867426591	0.279166041966707	-0.419990413867311	0.0291787048985067	-0.654031061444794	0.000215433646890938	-0.638268691702053	0.000340603369078823	-0.0441629414623015	0.826864103492822	-0.0583191657464563	0.772625814666398	-0.184991623196209	0.355607228114823	-0.265839381331138	0.180166358866666	0.0142037770676162	0.943942162563274	0.208793803607454	0.29594787957476	0.371613999886557	0.0563161147107406	0.404178789427959	0.0365319053662489	0.31662484888145	0.107596205976412	0.193792671660115	0.332769235936221	0.295601059230156	0.134395062337204	-0.148211861891718	0.460648533969542	0.029385923846119	0.884316464825781	0.0735560306227358
AC005339.2	-0.213968591720965	0.283865231290964	-0.430510407351844	0.0249855457607067	-0.373904967873075	0.0546964625499898	-0.60506726746445	0.000826895950412796	-0.457930998657038	0.0163073852250249	-0.543850113161916	0.00336545016952149	-0.278495213263398	0.159534919278267	0.0387375046787497	0.847872979390231	-0.247927768579467	0.212437851096432	0.130703425222787	0.515811773217871	-0.184621616236734	0.356587217772976	0.100621218379126	0.617516298274059	0.438656027754093	0.0220867947697251	0.19072562395338	0.340624833064988	0.345451718580484	0.0775848204156463	0.287757883041182	0.145538255207504	0.186516097153038	0.35158639567909	0.6067338126852	0.000792726549385459	0.297528042941598	0.131754723965402	0.569279305778744	0.00194100623381324	0.317855911503092	0.106160461021023	0.339182185689425	0.0834917445642661	0.424683133739087	0.0272430855920159	0.577007459103162	0.0016276301105359	0.284885557046952
AC005363.11	-0.475767177488193	0.0121300426172254	-0.274216085323666	0.166313577789613	-0.128044447400489	0.524461043313891	-0.262313624044806	0.186230833831609	0.0287962449836961	0.886622974073198	-0.170033978168824	0.396485362338927	0.138181532671891	0.491864988728507	0.199367630528643	0.31877407525256	0.378559987616915	0.0515178826789316	0.408202285691707	0.0345336680324358	0.18810250068327	0.347431051279023	0.0167352934760375	0.933970879690463	-0.0919217639722939	0.6483858221383	-0.26900128991154	0.174846024243995	0.0702363398730221	0.727750275313454	-0.00388560246509378	0.984653776869969	-0.0632737772643776	0.753872677858705	-0.0507106628275428	0.801664706577578	-0.396833599137547	0.0404174671285503	-0.231743801631002	0.24478299437612	0.347158714528937	0.0760332673541395	0.091561533435442	0.649676849532949	0.438288484472917	0.0222113933786824	0.189788903131831	0.343046080854412	-0.061929025351422
AC005534.8	-0.0597087980123006	0.767352989641052	-0.26999068059198	0.173204086553044	-0.244063130168835	0.219883787840895	-0.019431633003614	0.923361100155838	0.344483763191752	0.0784753161279193	0.106769649333061	0.596071294233823	-0.255210356411281	0.198875368019048	-0.102766142694045	0.609999033618169	0.257083678501795	0.195484985926215	0.159278325332251	0.427453070591191	-0.0478557237725205	0.812629907778092	-0.142060529963047	0.47966809284109	-0.11223600368121	0.577277792925436	-0.160731593081019	0.423193321294497	-0.0288718284453262	0.886327281113479	-0.0473048933835594	0.814749569269245	-0.288769015884105	0.144065595555245	0.126134575752953	0.53071629558072	-0.233963924446633	0.240164214114998	-0.0897580599176568	0.65615509552379	0.149277174949872	0.457395384111205	-0.16771475827549	0.403052954884744	0.268267534773812	0.176070742512694	0.11735236335901	0.559928996145775	0.104705211811542
AC005546.2	0.612768129420333	0.000679061203675973	0.446403015516752	0.0195903922067002	0.0756456741324715	0.707656654518002	0.487287912474859	0.00993754277699747	0.209947697887305	0.293226079887242	0.101109368042024	0.615802147482945	-0.153690437204705	0.444048482419918	-0.383268146309671	0.048452396793337	-0.14024079565567	0.485370590663252	-0.509232749878725	0.00666988871977972	-0.321643172959021	0.101832862245538	-0.0817502012814074	0.68520861089308	0.125723117349877	0.532068549045274	0.0564026281305183	0.779914080596644	-0.63544595942101	0.000368743469019651	-0.281812759965132	0.154416213872552	-0.303399926644055	0.123941873477901	-0.0758956551026293	0.706732554804013	0.0895685740590117	0.656837167761127	-0.212395949436098	0.287503547459452	-0.340501462884855	0.0822212481870515	-0.0194866437556401	0.923144766377823	-0.401951557884158	0.0376771439887991	-0.599459531737566	0.000951453371453462	0.0330400010843298
AC005618.6	-0.201903835533038	0.312528876788456	-0.232581831564325	0.243032720102369	-0.204713766014501	0.305698646841853	-0.253741876227377	0.201561097861253	0.0648449625447453	0.747953551784601	-0.192601208069283	0.335807777046574	-0.139542972586013	0.487566455541202	-0.0951794437297366	0.636756050239462	0.269627401115984	0.173805703609145	0.256534692356092	0.196474406736124	0.0369630689366742	0.85476691101407	-0.123163725221419	0.540516555208458	-0.130318203028213	0.517060527401664	-0.268784882901771	0.175206609293475	-0.126555647251607	0.529334145967968	-0.176550511172155	0.378359530894238	-0.311334929406417	0.113930206500822	0.081061441276508	0.687728773330508	-0.243162310609173	0.221644320075428	-0.183003270153985	0.36089225968049	-0.0528449329361527	0.793491203467074	0.142715279509913	0.47762473203878	0.44032937208032	0.0215267110878187	0.108599925454815	0.589749644280029	0.418917965132608
AC005740.6	0.465917238829776	0.0143102604751235	-0.0119766740518911	0.952721275666616	-0.348404768901927	0.0749157593259234	0.396612332081734	0.0405394212199006	0.592598210805689	0.00112575220178839	0.158957497013382	0.428396614721877	-0.406082691572609	0.0355751331613522	-0.329974082311117	0.0927787615996844	0.159714104187627	0.426173282702972	-0.420135161454382	0.0291173855306781	-0.459236037860687	0.0159661782816333	-0.282762255954932	0.15297301962918	-0.251509854984191	0.205690632385173	-0.475188249734613	0.012250049034112	-0.734739545246378	1.27643542071904e-05	-0.4171449834467	0.0304054276961633	-0.487314745312433	0.00993285207119748	0.0135035481814339	0.946701783693611	-0.151252793770144	0.451394616045408	-0.36347757137162	0.0623728811200678	0.149781853965325	0.455858481824579	0.00867819019351114	0.965733316350974	-0.00407475910159958	0.983906793859722	-0.389583008443551	0.0445684939132564	0.196465578917694
AC005786.7	0.534873048685595	0.00404641065044143	0.40134826706099	0.0379922357488457	0.0714714494055991	0.723146259139839	0.132274634656054	0.510733725936564	-0.223335354072758	0.262803777549222	-0.19722839355546	0.324100938981749	0.0653789084349204	0.745945169496035	0.00630460779160477	0.975102245398861	-0.385794110846788	0.0468680320821237	-0.338074159947641	0.0845702792536171	-0.238697262003952	0.230510415201145	0.387568184928867	0.0457799345698122	0.381757594091707	0.0494198355492755	0.353737850516184	0.0702744746671836	-0.286116811358815	0.147951356209159	0.214287423780856	0.283131194912722	-0.160032752341386	0.425238811666011	0.0869266762655382	0.666374679898094	0.396661746241264	0.0405121606448411	0.153412593949399	0.444882546976721	-0.316087882204614	0.108226950067977	0.0312289579214117	0.877113511557657	-0.337658620087633	0.0849774742543498	-0.306220372407157	0.120312147449001	0.358811633840056
AC005789.9	-0.120731155269537	0.548603820672029	-0.31944927699224	0.104323399076399	-0.290692266258846	0.141294128145185	-0.437867164448152	0.0223549271812739	-0.278671247772339	0.159260325096317	-0.319070321320132	0.104758151130951	-0.395082697766041	0.0413905230046022	-0.220131235228051	0.269891116113523	-0.199889888420929	0.317481832139803	-0.0332065633194536	0.869395249221639	-0.173306112195388	0.387323206436009	0.0850775624615476	0.67308051879236	0.14795581063244	0.461432244133776	0.0141358636695418	0.944209783966468	0.0671882616581875	0.739151582466839	0.17164424385576	0.391961287835887	-0.0210786721725915	0.916886370925907	0.42079346352134	0.0288398202441961	0.185688309101433	0.353766338942841	0.376009530435128	0.0532409267377712	0.19541969961586	0.328646902123395	0.380787853162615	0.0500488783652824	0.271156468777618	0.171283325198499	0.347163942015551	0.07602855265238	0.332849545193437
AC006042.7	-0.11499375005355	0.567897177734235	-0.196288514557406	0.326458407155198	-0.22320839405749	0.263082289282602	-0.0809613840079942	0.688095153097396	0.159815751051197	0.425875069965668	-0.0697176280980711	0.729686598313763	-0.189404460675998	0.344042771964706	-0.172555644594762	0.389413771765231	0.19005962086679	0.34234526834869	-0.00866854407546493	0.965771383041458	-0.0966127660741759	0.631665434978105	0.0219455079029154	0.913480776047217	-0.261948722352274	0.186866466536301	-0.467085206989073	0.0140359229873163	-0.396673065803022	0.0405059179740857	-0.382368608490337	0.0490266946693	-0.28080897348505	0.15595245449021	-0.0486971358914989	0.809394543484912	-0.217529555252689	0.27573553538028	-0.274481719988733	0.165886959555295	-0.0203987160972217	0.919558764567338	0.133256992009528	0.507571320564071	0.287862219271186	0.145385796791663	-0.0586337952341576	0.771431111274528	0.336827690081616
AC006116.17	-0.242155141664487	0.223623890651745	-0.337362270260645	0.0852687803200557	-0.286800783609295	0.146942152767237	-0.181642399236838	0.364535949334769	0.0773162712188175	0.701488725940765	-0.0582214974424998	0.772996781400249	-0.369761707587627	0.0576528194323375	-0.20320077570983	0.309364710928512	0.0651205890028841	0.746916609950461	-0.0124015039424105	0.951046173975664	-0.128358826097631	0.523434793079345	-0.0359955423022918	0.858530309208254	-0.146958892932271	0.464490212744493	-0.299716638767649	0.128801908309827	-0.0701645627070413	0.728018118671578	-0.248386855325897	0.211564838354418	-0.0569180579204088	0.777952175726838	0.141966586518896	0.479961640844212	-0.119330111921537	0.553286991555245	0.0339193162595789	0.866616317442315	0.0524261318374006	0.795093415071941	0.241476376670639	0.224964662419293	0.252773342981847	0.203345987161497	0.178691585786012	0.37251040145175	0.230260102997373
AC006129.1	-0.079183890063247	0.694615189495181	0.0322936428643198	0.87295681668611	0.0285800217931907	0.887468950792393	0.169557993273269	0.397828292420905	0.345370876364138	0.0776588964313686	0.224163768269148	0.260991179404499	-0.0222917664914525	0.91212082035326	-0.136990638934313	0.495640634411626	0.391885282163943	0.0432154294525703	0.204670943547547	0.305802034820012	0.151177653029752	0.451622081767796	-0.203208417623004	0.309346125916179	-0.266532243703177	0.178990984611006	-0.250917605820461	0.206795984370729	-0.200124870388313	0.316901459898052	-0.52375297831998	0.0050494478577017	-0.376288774157496	0.0530501023102241	-0.301786225018704	0.126054319292407	-0.448611459361083	0.0189227253412088	-0.441795822912913	0.0210454624398918	0.110149103504736	0.584421673386463	-0.0672120330371109	0.739062453756376	0.102690860649329	0.610262225878531	-0.201852796948732	0.312653804104953	0.138887553364142
AC006129.2	-0.248097559894202	0.212114686912482	-0.584718496047887	0.00135945351256717	-0.590048810078152	0.00119722449546287	-0.303829751152857	0.123383601548697	0.289067067996806	0.143633551944295	-0.215498111844029	0.280354870689365	-0.384896737661234	0.0474261399431274	-0.0732107111770704	0.716678904295269	0.352333712050085	0.0714744155021372	0.13913417376623	0.488855170829482	-0.252283866516647	0.204252128172649	-0.403730570708799	0.0367601133559799	-0.18666341566464	0.351199277766644	-0.630167591227655	0.000426867876799229	-0.334835229231345	0.0877836708995463	-0.119533303756808	0.552606657890719	-0.446363478092067	0.0196025188788426	0.243509569831014	0.220964529073676	-0.384651459705686	0.0475795954987748	-0.250163813352062	0.208208677434369	0.405956587287371	0.0356378780109009	0.222720759485103	0.264153788294925	0.682925221986916	8.66386453977764e-05	0.218122244281243	0.274397047321395	0.402080176755862
AC006160.5	-0.293099024565717	0.137880334073306	-0.0693413993561696	0.731092053539	-0.0102293730361421	0.959612858922345	-0.3187631795393	0.10511150466862	-0.259531916384241	0.191114344845633	-0.240139326955098	0.227621486713477	0.242093350462784	0.223745725078036	0.321262687998215	0.102261578707667	0.188036705376251	0.347602806946019	0.466559152620746	0.0141589411873363	0.234168609417395	0.239741306471476	-0.00302044783991154	0.988070439904729	0.0377749797993735	0.851611200862236	0.0437679290874091	0.828389966789434	0.286622884410604	0.147204167005783	0.0491188113589419	0.807774279761319	0.244951370998882	0.218157083251529	0.0049189260420538	0.98057333326891	-0.027006686984088	0.89362821602856	0.0306469918568662	0.87938694943708	0.0385264686873769	0.848692321820756	0.186571700165141	0.351440254432866	0.303843107651928	0.123366283196488	0.266591128492128	0.178891339566465	0.00463030550008225
AC006277.2	0.178621790104164	0.372700240437724	0.151562729516623	0.450457023133687	0.0769313392781869	0.702908294763831	0.134758303893805	0.502757010334934	0.03242117121666	0.872459144754008	0.0978134517423377	0.627413625586862	-0.250314413604269	0.207925911951955	-0.403276267512905	0.036992580120878	-0.00636501530517137	0.974863761640361	-0.0205672769555837	0.918896198562691	-0.00128500230507882	0.994924609824542	0.0547255975740221	0.786306492926929	-0.0043824411651778	0.982691780337192	0.125640489725518	0.532340301149305	-0.031682869184985	0.875340976278101	-0.253118123684198	0.202709364654547	0.00581154187475345	0.977048904300721	0.0296863753264538	0.883141611466639	0.131458016460827	0.513369918822087	0.0927021691203504	0.645592338323771	-0.354960734440722	0.069242116050717	0.0262453100334297	0.896611027256519	-0.0866427055268468	0.667402894665738	-0.11796842751505	0.557856141208775	0.0146309612917121
AC006369.2	0.573319046347576	0.00177127331962573	0.404312643627772	0.0364639742825686	0.118037595294962	0.557623633165112	0.654287495862771	0.000213788290384034	0.449191490538658	0.0187504974214305	0.362797109605147	0.0629014536628578	-0.159951329923871	0.425477485048544	-0.387526652938843	0.0458051771942778	-0.0371300181858656	0.854117838079442	-0.493132313252049	0.00895859584098759	-0.251657845452389	0.205415058736349	-0.0352454476574946	0.861450042044414	0.0293753384457462	0.884357861213153	-0.0191678277732027	0.924398607062552	-0.610226811763867	0.000725070627170793	-0.320072736876863	0.103611070403789	-0.331956717644963	0.0907162780914705	-0.234379238765829	0.239306631575847	-0.0590787682786136	0.769742339334822	-0.330884574226605	0.0918272597094703	-0.234095117625915	0.239893094013372	-0.277653916955958	0.160851888596648	-0.466099901135907	0.0142670656763051	-0.634054624131523	0.00038334817481695	-0.0761521679668336
AC006369.3	0.019192347663366	0.924302168851554	0.146398657341627	0.466213325123537	0.161734907188898	0.420266119272494	0.0811566148649118	0.687380339975674	-0.0974331659953774	0.628759027246658	-0.0196286289632226	0.922586423931171	0.313588554236406	0.111198944385871	0.326734172022424	0.0962248968659298	-0.0576455833926716	0.775185223160097	0.130062667465856	0.517889693206929	0.141779687294892	0.48054592395508	0.273466106648231	0.167522245669364	0.322323386059863	0.101069770442519	0.29846346934314	0.130486698618513	0.190951330506733	0.340042963849025	0.153118196851115	0.445767219089851	0.0717885500156508	0.721965737728363	-0.107693598703703	0.592876411718005	-0.0226651852779149	0.91065446181635	-0.0166730004778755	0.934216132357283	0.107827303778224	0.592414689889714	-0.375572864575877	0.0535404051459274	-0.120745881850417	0.548554692886514	-0.00912912147935181	0.963953879360972	-0.270205100623146
AC006547.8	-0.0913119998560665	0.650571730429593	-0.562565282035915	0.00225410402863259	-0.669696982779403	0.00013307475106455	-0.348348894310159	0.0749655986713697	0.00355251381749093	0.985969180336899	-0.380193678873423	0.0504374019679235	-0.302633270752222	0.124942222306577	0.180229201988799	0.368342481319061	-0.0178100205055064	0.929740535542536	-0.097546105888339	0.628359339496002	-0.476966287307898	0.0118845840103485	-0.175375930812153	0.381590737061787	-0.0679574703007093	0.736269176451317	-0.487008602732288	0.00998647948712011	-0.154959723823079	0.440248856485138	0.0463380728618895	0.818473081595397	0.0322750108257871	0.873029531081561	0.439847908755134	0.0216866594359576	0.0748136668705869	0.710735225016929	0.119971537118389	0.551140663105996	0.631550073995164	0.000410918386215181	0.340220349994525	0.0824907258040417	0.524932803787318	0.00493391029134939	0.3766895836708	0.0527771419062491	0.391237634264661
AC006942.4	-0.137275560171462	0.494735992190568	0.299967126136769	0.128467058028711	0.412060908372243	0.0327005319121079	-0.0468156559492444	0.816633282031358	-0.180923036949949	0.366470702977441	-0.043272472251342	0.830304688346126	0.374205166859297	0.0544869593490535	0.0794954240864745	0.693470900323471	0.169253050422341	0.398689999747376	0.469833552633593	0.0134075160963943	0.483913506873902	0.0105423651122818	0.0934037032315268	0.643085173153522	0.277557689263032	0.16100301358611	0.452703695523567	0.0177348808388544	0.25614405797632	0.197180527519943	0.135604057321094	0.500054916203652	-0.164400171079508	0.412544583416861	-0.24829215370982	0.21174472616284	-0.212581273214271	0.287073272273922	-0.121063209105944	0.547496586663869	-0.109268873751908	0.587446403579826	-0.312921558581326	0.112002200231186	-0.0389767286766289	0.846944384269866	-0.104598606233472	0.603607250490443	0.0252769998810742
AC006946.16	-0.153177652496527	0.445588477333997	-0.184878346796539	0.355907079195934	-0.122209709393436	0.543681574936441	0.0667085345946882	0.740950978722999	0.226604708909323	0.255697593778797	0.197552077592605	0.323291467986757	-0.101121802700927	0.615758508472321	-0.035455278517341	0.860633097662671	0.118564414321523	0.555854180914856	-0.156461088482852	0.435777191092855	-0.114053445553241	0.571087969870835	-0.425672677542644	0.0268485063402195	-0.424457086653816	0.0273338768632992	-0.432897756610059	0.0241056827881422	-0.149529033394905	0.456628056880069	-0.124187033094863	0.537131296218382	0.173968235307835	0.385484085894303	-0.031754711028022	0.875060485588589	-0.0845688641720041	0.67492963440718	-0.0953966698208871	0.635983503048505	-0.0609759199905221	0.76255380641991	0.124486523471276	0.536142431960702	0.0613428774701121	0.761165556746087	0.021241259594018	0.916247492090463	-0.204139107258867
AC007038.7	0.09243742234601	0.646539483981778	-0.465084061505633	0.0145086593727147	-0.654074459302582	0.000215154413267513	0.0859494276977908	0.6699156082409	0.566670406152045	0.00205790680666409	0.0698429313319782	0.729218699390481	-0.592475230603948	0.0011291130568766	-0.261129316361132	0.188299288861125	0.246580228269252	0.215014462966767	-0.281584213349354	0.154765039673264	-0.540325717895089	0.00362010902771134	-0.47633608155599	0.0120130674423458	-0.441802261452506	0.0210433690423346	-0.803439682588988	4.52054107723745e-07	-0.586627403572868	0.00129929728659895	-0.322414262997468	0.100968145400569	-0.328588644060654	0.0942408232182987	0.175063958194636	0.382451619268913	-0.26443379145963	0.182567313137475	-0.293100375612737	0.137878434632449	0.372994457961843	0.0553357466821627	0.320222515471428	0.103440483811769	0.373024158465184	0.0553148017142699	0.0129541891342604	0.948867244481417	0.243646607090814
AC007040.8	-0.369785082815443	0.0576357979681744	-0.423476239985931	0.0277306723441589	-0.311936363804552	0.113196504064229	-0.266512340427626	0.179024673760159	0.0081190265332479	0.967940074741194	-0.163427311601743	0.415353862307702	-0.17113433097444	0.393390707736804	0.0500207775339705	0.804311131577381	0.214484008617438	0.282679206252556	0.192039852675522	0.33724516799886	-0.070901091389346	0.725271178150485	-0.222288801328926	0.26510530263646	-0.257812278913191	0.194177152931098	-0.381806867861384	0.0493880399824979	0.139479865615833	0.487765284311061	-0.158282092670317	0.43038666584009	0.298764295130813	0.130080805896875	0.153144515289003	0.445688093131282	-0.103433419130698	0.607668251927518	-0.0052816897741672	0.979140940360976	0.223988464830769	0.261374070680993	0.227379544315185	0.254031984065108	0.450396657246438	0.018396759274189	0.375674190388066	0.0534707955972364	0.0537962499145239
AC007192.6	0.119054727965474	0.554209655669909	0.259105454228297	0.191870776564602	0.241014081708315	0.225880917249633	0.0725093294379422	0.719284690687833	-0.215106880684428	0.281250128908109	-0.0591771703387896	0.769369019631827	-0.146572519703975	0.46567822183652	-0.419506476470162	0.0293844723089927	-0.115270124043054	0.566960866292547	0.00161834217452696	0.993608036756985	0.065063623322412	0.747130886912879	-0.0215052116418719	0.91521041449754	0.187686485721602	0.34851789209743	0.343336515396733	0.0795408384184357	0.142259382863658	0.479047034334007	0.181476531696843	0.364981524409194	0.087808271891859	0.66318631029448	-0.0134438933943969	0.946936913023473	0.0716881118209549	0.722339588044996	0.0901168145408602	0.654864461353413	-0.286300887063525	0.147679264525169	0.129026550648455	0.521258302425854	-0.182763128114419	0.361533669355281	-0.0926706343903025	0.645705127237564	0.0465692477170521
AC007228.11	-0.222081249961872	0.26556328246126	-0.188228278191534	0.347102855832421	-0.0760590296985007	0.706128830192811	-0.0714164283703706	0.723351157848541	0.267174089071658	0.177906940104973	0.0473481780931452	0.814582958217524	-0.117557140725916	0.559239598357593	-0.201159168851566	0.314354659447255	0.419409778312015	0.0294257278275926	0.217462677190199	0.275886830162862	0.119447595451599	0.552893582313297	-0.24169235140193	0.224537462047501	-0.239847100267704	0.228204946752047	-0.349439006049926	0.0739978110766924	-0.213872687885245	0.284086263811893	-0.209746793319853	0.293698835255059	-0.323147112825835	0.100151410342972	-0.143490106710239	0.47521241552863	-0.382524242984694	0.0489269503691246	-0.35251022205375	0.0713227148798177	0.0439444815238416	0.827707900331266	0.0312021262979167	0.877218307936147	0.314350935056615	0.110286051366688	-0.0433043346112824	0.830181525837615	0.381555687848219
AC007249.3	0.171398119207594	0.392650870370915	0.293412374758282	0.137440300798339	0.287367198209842	0.14611015284377	0.164080091233748	0.413467693498226	-0.0378612345556993	0.851276078664177	0.170015871733317	0.396536400277338	0.207765621173616	0.298386475779466	0.0296453196199863	0.883302137139251	-0.0495288063929017	0.806199639075501	0.0135173820962645	0.946647257943046	0.165503740361442	0.409370694939803	0.424788976366785	0.0272006581384514	-0.00110836087674961	0.995622285657416	0.24993193470228	0.208644561700997	0.0855631769934755	0.671317041277417	0.170767245493909	0.394421576627398	0.0284768240575378	0.887872756078411	-0.208437721690576	0.296790997196134	0.115557165507517	0.565989150945027	-0.00131121399697517	0.994821082518022	-0.326412936892733	0.0965717444395303	-0.258940933262756	0.192163145009992	-0.278780567110839	0.159089968111505	-0.172804878079244	0.388718772779429	0.0679522685440855
AC007285.6	-0.225983801572568	0.257037443272432	-0.381308166928998	0.0497105877564822	-0.342909794195301	0.0799399646139345	-0.383408273717405	0.0483634134681955	-0.170111919016743	0.396265707241763	-0.292825391356911	0.138265425980919	-0.124019075031658	0.537686240313381	0.168688768182509	0.400287326646926	-0.0199850442593209	0.921185015188466	0.119970643223439	0.551143651569155	-0.122744533520847	0.541906189860524	-0.10629839920387	0.597703638603333	-0.141924613188592	0.480092825924171	-0.22654411048476	0.255828157535507	0.209645769523848	0.293936738971822	-0.023423091968971	0.907679160897267	0.182773680947944	0.361505469083531	0.284565776173222	0.150258305665692	0.0434525931941629	0.829608490549891	0.166820224126276	0.405602355156815	0.366136590374534	0.0603403753345291	0.319401378371795	0.104378275800148	0.36229853331967	0.0632909405428439	0.400957291139795	0.0381975580506096	0.0392303171800846
AC007292.3	0.309907501000321	0.115685612255949	0.676951159944071	0.000105447889422928	0.591659109187445	0.00115163744399878	0.54310729974685	0.00341781140634517	0.282973417001809	0.15265337680696	0.432304605215629	0.0243219010869145	0.418007357810841	0.0300293313555646	-0.058167405186656	0.773202257211484	0.297822727135367	0.131354299448273	0.130250821323669	0.517279105954812	0.401445023315771	0.0379415600355874	-0.204271112300138	0.306768413028599	-0.0348967530940891	0.862807938381527	0.269529144216518	0.173968675509564	-0.223790632190926	0.261806606862693	-0.225831556157124	0.257366668825881	-0.427951932727597	0.0259572481094012	-0.596231575120649	0.0010302914966669	-0.280525633422693	0.156388053320117	-0.507191052231364	0.00692950912288111	-0.309625744726562	0.1160344516177	-0.471321824469467	0.0130770751392025	-0.446375055273479	0.0195989673615099	-0.677591457960087	0.000103272555083978	-0.0452064059530564
AC007292.4	0.0203566156190565	0.919724258074074	0.0235323534132858	0.907250334484615	0.0325158055956768	0.872089870238717	0.105536918427144	0.60034532099191	0.150429296367174	0.45389082096177	0.250178650819072	0.208180807147521	-0.117834214831214	0.55830742444834	-0.197722388036683	0.322866051606842	0.0476381720719758	0.813466919777678	-0.122672110831273	0.542146442886659	0.00258886461654236	0.989774926017687	-0.112293295118245	0.577082218549794	-0.388660823067372	0.0451197826173284	-0.192477723441938	0.336123650349089	-0.0900839265624903	0.654982736956775	-0.262083264509725	0.186631928940453	0.00685215244368575	0.97294066418844	-0.0403654737347673	0.841557673127243	0.0837360048440589	0.677961049773361	0.0478295089727421	0.812730756404549	-0.0905153007086797	0.653432025289211	0.127082919324761	0.52760582401627	-0.0814925877677608	0.686150831728379	-0.0909309066073103	0.651939325021954	0.00776390815646794
AC007292.6	0.433960681598469	0.0237221318671321	0.188662074560981	0.34597235769314	-0.176465900556894	0.378591760106536	0.0732374654858367	0.716579567252814	-0.217623867386682	0.275522268205992	-0.329618810560434	0.0931520425520807	0.0390561699920595	0.846636061188877	0.1850965205997	0.355329690274072	-0.251311374768612	0.206060618773338	-0.176892568797492	0.377421531014385	-0.328930815616828	0.0938781265469731	0.185033228899276	0.355497132278587	0.298893754460762	0.129906414655995	0.15589702226607	0.437454315911023	-0.10784803839096	0.592343101214808	0.0733720335208379	0.716079993000606	0.100480086959996	0.618012250182328	0.199497386016751	0.318452714878606	0.321779644795357	0.101679418369034	0.128402859828123	0.523291127682945	0.143512187696447	0.475143761546742	0.25686713972513	0.195874836884328	-0.0825441629983898	0.682307592615633	-0.0682099712621855	0.735323752672676	0.0750077362368816
AC007365.3	-0.112603352053564	0.57602429353937	0.206802162701928	0.300682956379152	0.353643717697296	0.070354429973308	0.0980057525348441	0.626733732323316	-0.129743129067696	0.518927443863297	0.129110919669423	0.52098360770902	0.330895887964815	0.0918154828391552	0.18334316157798	0.359985569488994	-0.074453351171447	0.712069834203388	0.0714463035951136	0.723239899998443	0.294383397991283	0.136083160510811	0.345033536859613	0.0779685852522194	0.0939112816716375	0.641273546536794	0.192179164939606	0.336888103160651	0.169493873387564	0.398009394830792	0.0610552378904545	0.76225367519666	0.160999072705311	0.422411847750078	-0.36807702185943	0.0588899388475999	-0.0383440613209966	0.849400637941313	-0.0621817161225776	0.757994832179381	-0.191629350485728	0.338298633998975	-0.264883533371302	0.181796679102843	-0.263571878444184	0.184050548549393	-0.0856117666495437	0.67114068436374	-0.0833946523208212
AC007381.3	0.445354541371447	0.0199140604356117	0.0419148396502842	0.835556155496233	-0.264993184065816	0.181609136224993	0.164282643947871	0.412883398320995	0.137805740899518	0.493054843676372	-0.090084575379725	0.654980403525594	-0.408932951653244	0.0341803708311591	-0.370146864168985	0.0573728540446511	-0.183723963257625	0.35897134372606	-0.43470354721638	0.0234570323356533	-0.469881540000212	0.013396754535965	-0.107352764707351	0.594054108523272	0.0598952610522868	0.766646236624863	-0.134759134885219	0.502754351853987	-0.538472099673065	0.00376051303505946	-0.184669322451897	0.356460774876723	-0.383109370268999	0.0485533781458154	0.160199396562764	0.42475055662176	0.0896093941918815	0.656690209135997	-0.0561001593992949	0.781065995337935	-0.0419820159442719	0.835296146664887	0.06185667602548	0.759223000308812	-0.0530642619054612	0.792652440250285	-0.262166099501119	0.186487630244179	0.635143174669336
AC007383.3	-0.214413970223554	0.282840186152945	-0.147160788320475	0.463870060951197	0.0383518306154792	0.849370466234118	-0.0483761840563318	0.810628297008329	0.209485938053813	0.294313378156326	0.203650998988013	0.308270956306605	-0.342780123753438	0.0800615515812039	-0.446642292660335	0.019517133685996	0.383859103506216	0.0480780020224925	0.340335824234514	0.0823799498733289	0.230776393895259	0.246813779846871	-0.613636479960971	0.000663934113356418	-0.232792557503214	0.242593909028042	-0.0587957586776748	0.770816305768248	0.19639918507574	0.326180274104085	-0.072883029098731	0.717895931540529	-0.217607121910151	0.275560126886019	-0.0356666235045155	0.859810399730206	-0.316700816960471	0.107507191621984	-0.085843077228562	0.670301372205535	0.0466687870378863	0.817198966551414	0.0877214471767384	0.663500066699675	0.21002256958716	0.293050019399725	0.0836227102126391	0.678373795628174	0.123464903634672
AC007386.4	0.504640174954927	0.00726578894218194	-0.0106879502454909	0.957803876600384	-0.4220878603259	0.028300284659045	0.311502480417344	0.113725455427317	0.274759101567447	0.165442300423552	-0.066526978612332	0.741632320131652	-0.383133639702942	0.0485379320929949	-0.235188488061408	0.237641441094597	-0.165557025436302	0.409217791826969	-0.634490909506292	0.000378714965924668	-0.664143730204674	0.000158356388453371	-0.13738312153189	0.494394693854751	-0.206562538401658	0.301255831575153	-0.498591887216898	0.00811837464634576	-0.77199995146708	2.40247804003023e-06	-0.418829503674449	0.0296742802734929	-0.0631325494283129	0.754405396438393	0.0967219388311372	0.631278362141489	0.142214289712201	0.479187833385491	-0.188136274236314	0.347342906632159	0.163346376264554	0.415588052171344	0.0660746104096576	0.74333078893112	-0.0516924768737632	0.79790211865108	-0.298875344056047	0.129931204433694	0.238993706395731
AC007556.3	0.219424842608494	0.27147000918132	0.497394730629958	0.00829671383963645	0.47366147583705	0.0125712746384844	0.472830501615951	0.0127490262586801	0.333234533723719	0.0894054572838346	0.432219245768374	0.0243531460677015	0.481764964488174	0.0109432332356438	0.115948697053288	0.564664918755754	0.329739891242497	0.0930246973302157	0.204123064363218	0.307126720815481	0.390707466458436	0.0439035131324456	0.0767668226674238	0.703515303336222	0.0129759194597902	0.948781581158107	0.227203144701622	0.254410553515559	-0.0571824596846954	0.776946285247464	0.0155694248384168	0.938561952020293	-0.375519199315991	0.0535773012435654	-0.478146447866528	0.0116470512529676	-0.301637577127271	0.126250224722004	-0.428915981907189	0.0255875689606612	-0.19174618175176	0.337998609902729	-0.225435048703035	0.258225390996819	-0.343782603335517	0.0791252247505893	-0.477700115226595	0.0117364165664917	-0.452779790647473
AC007566.10	-0.0486456837143802	0.80959229816175	-0.364367538753606	0.0616867772986032	-0.454987258528649	0.0170991373054155	0.038927697807344	0.84713469104806	0.366700177405133	0.0599162720408514	0.0617106793841956	0.759774836230252	-0.220146984939392	0.269855980665132	0.0993840597627463	0.621869364047346	0.180492162643063	0.3676324287625	-0.13359438167006	0.506487426258924	-0.34419921131027	0.0787385754894888	-0.328667246992836	0.0941574122003084	-0.355830364140638	0.0685151134633277	-0.531931849789262	0.00429359083101195	-0.183319975825222	0.36004737682041	-0.0654654208507426	0.74561991405924	0.0831093693038242	0.680245091282319	0.177962687720269	0.37449572126064	-0.106390006227635	0.597386175486914	-0.100868221895449	0.61664869361074	0.217086239332715	0.276739417244949	0.269979419545196	0.173222713694413	0.243363525795019	0.221250252233897	0.146563521142929	0.465705909213901	-0.23838947762989
AC007620.3	0.208065477719449	0.297673992798147	0.0837902624715428	0.677763414873364	-0.0915841264390101	0.649595849570354	0.514269519181509	0.00606425452640577	0.739908320908144	1.02954405179898e-05	0.443202096161698	0.0205922561837585	-0.0917149018833761	0.649127072587241	-0.162082977045157	0.419253228464927	0.42039162250766	0.029008996477061	-0.221168984870618	0.267582332962086	-0.151818265032903	0.449684776790669	-0.4462654272922	0.0196326189445256	-0.481413335228376	0.011010033035752	-0.576079813518718	0.00166277595783271	-0.666894670331895	0.000145347871926013	-0.688841342426035	7.10016205470715e-05	-0.375582449013558	0.053533817720469	-0.346987867065178	0.0761874789128221	-0.427364721360968	0.0261845376083931	-0.66563081383927	0.000151202359915782	-0.0406980487593861	0.840268693002447	-0.141707065772143	0.480773050957571	-0.0651932490828094	0.746643324997033	-0.488258765812101	0.00976899900719086	-0.107699750705672
AC007773.2	0.081740037391783	0.685245776600134	-0.0321720833025911	0.873431239695354	-0.204098714856092	0.307185676744576	-0.014460386216991	0.942931015344802	0.0707526691368831	0.725824464759716	-0.222255742410186	0.265178215753031	-0.0225356868941047	0.911162950082062	0.0143272635064729	0.943455563744149	0.103130798679194	0.608724836442515	-0.00468157026739851	0.981510577922602	-0.159284477882709	0.427434987278941	0.0512204722816026	0.799710428694217	0.0310791367770034	0.877698694419981	-0.230598384596096	0.24718866038329	-0.404601285687473	0.0363178318735927	-0.269782189457301	0.173549184081762	-0.176605436743023	0.378208821756331	0.0174460520357487	0.931172986459434	-0.117374577508841	0.559854191910173	-0.264238438215514	0.182902758415198	0.119337023152287	0.55326384481506	-0.0510731685872808	0.800274974891775	0.219151163134377	0.272083315973015	-0.104065159526887	0.605465040270128	0.140456287293193
AC007879.2	0.224905525788195	0.259375090533424	0.139089483307578	0.488996159353641	-0.00639318149981528	0.97475256460399	0.367518950638406	0.0593042754949104	0.278192962155346	0.160007180769091	0.194701414400049	0.330462944862571	-0.0588612641895504	0.770567688322746	-0.0773036067561116	0.701535414976082	-0.043939735489627	0.827726233862116	-0.264967053508993	0.181653816823573	-0.168027442757949	0.402163942043817	0.227262616328954	0.254282880916038	0.0143529601389642	0.943354308542082	-0.0309038742228189	0.878383327879614	-0.210972615123376	0.290821775845949	-0.269481802436034	0.174047236259352	-0.0684557038193324	0.734404032598825	-0.126836422755357	0.528413468008815	-0.0738631504254001	0.714257725493445	-0.157409919395153	0.432963921599835	0.016275059650722	0.935782995557969	-0.229163087718909	0.250225008157817	-0.238607850834003	0.230690336518637	-0.234397157285668	0.239269677292687	-0.0124227030795949
AC007879.3	0.485079364179223	0.0103300200031374	0.291980136267456	0.139459888299523	0.0229222007043368	0.909645367126623	0.448134320979154	0.0190653721335836	0.298886064521675	0.129916768810071	0.220291496211274	0.269533733270795	0.0582084569488709	0.773046315887116	0.04664873933578	0.817276189795905	0.000139619577592166	0.999448539304518	-0.178607538748872	0.372739009962311	-0.175643226654043	0.380854027989289	-0.158434344806841	0.429937622109418	0.0231197348666639	0.908869900835021	0.119846600179458	0.551558423888887	-0.168692500842183	0.400276748675302	-0.100551621673839	0.617760848599546	-0.173492188576577	0.386805852073301	-0.0279985688272084	0.889744489354748	0.0725747879639463	0.719041367841072	-0.112841501464762	0.575212303414391	0.0421135885120648	0.834786938168241	-0.211698811310382	0.289125782096952	-0.27083973971494	0.171803683117101	-0.315682401412698	0.108705061616056	-0.0139262447636676
AC007879.5	0.43686887591529	0.0226980415450858	0.0653671995516827	0.745989193934171	-0.310134301949614	0.115405374909617	0.263749295029235	0.183744556526796	0.184496429320449	0.356919145429349	-0.104639052865566	0.603466488554645	-0.100095315959064	0.619365209044142	0.0666634205676949	0.741120264396218	-0.178762903694681	0.372316480221013	-0.413080973330109	0.0322292255344375	-0.495728943143652	0.00855032366729714	0.156677263472503	0.435135366785112	0.160482463930008	0.423921895593249	-0.148047244008296	0.461152308764652	-0.479373178378615	0.0114043453618178	-0.302916813769162	0.124571563474526	-0.189732067327517	0.34319332204896	0.108574314311242	0.589837903011583	0.0666690007710767	0.741099324628373	-0.134215829038969	0.504493965430278	0.288229709927579	0.144849725213022	-0.134931881623874	0.502201857504651	-0.0623791039610566	0.757249279198894	-0.230120225963921	0.248197495237472	0.31364506296817
AC007950.1	0.322702422808679	0.100646409716402	0.710027343122247	3.3472320975447e-05	0.668735056579406	0.00013718035319839	0.494197357060275	0.00878920548287135	0.145351204466501	0.469443882192723	0.376351793625143	0.0530071114624713	0.476940514690221	0.0118898159091023	-0.0312896530421799	0.876876461844759	0.169825789785024	0.397072422779283	0.113545668612955	0.572814363059713	0.458602503252001	0.0161310753230347	0.121848287442238	0.544882875487405	-0.00540598004102518	0.978650187583342	0.375099548613321	0.0538665080101864	-0.0832648096577827	0.679678264591962	-0.0902546077705426	0.65436900158469	-0.321523719814027	0.101967312825517	-0.616455441836067	0.000616831126712096	-0.18117230191869	0.365799615564241	-0.411318244600169	0.0330471390983064	-0.458568299336402	0.0161400177435027	-0.465625601523478	0.0143794491954602	-0.530969550470642	0.00437719981938216	-0.622902360508809	0.000519909128557647	-0.0767768848549594
AC007950.2	0.0994256637263398	0.621722773362428	0.431023994266879	0.0247940937223738	0.457821628655806	0.0163362511676718	0.455920491289435	0.0168447817811398	0.261680596884404	0.187334479291003	0.387170443125638	0.0460221290715128	0.490502120443804	0.00938866319644531	0.120350825617813	0.549873303849923	0.310918611547088	0.114440135058848	0.155234570153621	0.439428412351539	0.361874724545284	0.0636234870646555	0.158048413701688	0.431076361903445	-0.279134952089605	0.158538604531525	0.00769864239568762	0.969599287645893	-0.0103311304658933	0.959211431950943	-0.308473005151799	0.117469726894708	0.190350439785244	0.341593377551091	-0.580231719213487	0.00151040878405845	-0.206012433198295	0.302573559039663	-0.476986841101621	0.0118804129167305	-0.128021773744126	0.52453509603386	-0.43867834202382	0.0220792485438147	-0.292139094065364	0.13923469193012	-0.369429275391823	0.0578953157805101	-0.401988060111656
AC008063.2	0.204722676537274	0.305677136548159	0.105237901908939	0.601384003703775	-0.142229898713448	0.479139093373339	0.0957951800637175	0.634567199715423	-0.0613796906120563	0.761026327404164	-0.219784582992815	0.2706651954231	0.0262458464473554	0.896608925284889	0.0761982462321197	0.705614514745325	-0.142332105953647	0.478820008111914	-0.137829414794798	0.492979843249479	-0.265478827986456	0.180780126746222	0.17261482280271	0.389248686429155	0.228886168441333	0.250813626805784	0.0760637312520562	0.706111458922948	-0.131949008461765	0.511784110211696	-0.102078341232024	0.612405400159975	0.113528498216376	0.572872781379219	0.158403316783659	0.430029113660606	0.084293932171317	0.675929778894896	-0.0197869968738203	0.921963700413518	0.0788228442184908	0.695942156939122	0.0905520322680903	0.653300046771962	-0.0252185912561917	0.900635521438141	-0.0531113270155499	0.792472482011771	-0.144235240366717
AC008073.9	0.307159517423885	0.11912103718891	0.549953917305577	0.00296052317349709	0.498001224304933	0.00820595870330946	0.54940103318052	0.00299539713390886	0.0993625555463758	0.621945139218603	0.41475314398568	0.0314684470159016	0.195807917143583	0.327667903710147	-0.160847040549572	0.422855930397382	-0.0807539741724038	0.688854844615993	-0.220120359001754	0.269915381203218	0.145587989554	0.468712574578077	0.0985810416169061	0.624701534614436	0.00253622962606101	0.989982804734807	0.274245114049894	0.166266919037427	-0.0649090349960531	0.747712464806769	-0.237165386271691	0.233605942990181	0.204795573118098	0.305501197190268	-0.437392910644379	0.0225173982296472	0.104558207748618	0.603747858689075	-0.128537195028501	0.522852960151327	-0.360811186590196	0.0644639680092166	-0.337883260819386	0.084757160438947	-0.604852038625522	0.000831400829821042	-0.45524775328328	0.0170278227781157	-0.21538410705779
AC008269.2	-0.00818840257261044	0.967666266998831	-0.0549181743843455	0.785571743383384	-0.0307522335239043	0.878975755473012	0.122230818610065	0.543611450004671	0.259842185287598	0.190565305238716	0.180078915803646	0.368748647089434	0.11498816213922	0.567916115865899	0.0746002039543228	0.711525791360188	0.256604413241802	0.196348560495094	0.0329110199606887	0.870547980765419	0.0259243385791756	0.897868895685879	-0.370448835035118	0.0571540979411329	-0.411212684269744	0.0330966434799864	-0.422033286960242	0.0283228662133989	-0.262130862514612	0.186549003677737	-0.192456541502495	0.336177851709754	0.00227972621187146	0.990995858372514	-0.218989850161591	0.272445229688252	-0.160102375657929	0.425034783180195	-0.328664946729097	0.0941598523804902	-0.105256215745708	0.601320365722447	-0.13827278994027	0.491576262772739	0.138337611149605	0.491371228901504	-0.0948040147893957	0.638092107057275	-0.0386602717529328
AC008746.12	0.763020019299487	3.69228597257771e-06	0.403332483388007	0.0369637509812135	-0.0685478866528949	0.734059105727595	0.462413104358432	0.0151600702318432	0.17682336067292	0.377611206810612	-0.00327695341481725	0.987057425684363	-0.0977843033360329	0.627516707807145	-0.15303007853952	0.446032200036004	-0.17531048808563	0.381771232401986	-0.439670638918172	0.021745794577075	-0.408961107009946	0.0341668151414561	0.175971324418254	0.37995086089076	0.238359053525418	0.231191482006273	0.0701793050759154	0.727963103567132	-0.573263060661468	0.00177353517455992	-0.20652854816485	0.301337148002422	-0.322023037787568	0.101406185108445	-0.0267467720905689	0.894646315878549	0.196060511132702	0.327031872645975	-0.184277283944657	0.357500639411834	0.0212157613507392	0.916347682767458	-0.0551611608984037	0.784644918593708	-0.305424479070354	0.121328402133797	-0.500256428709195	0.0078757652732725	0.352340727174748
AC008746.3	0.0752714114114415	0.709040939569715	0.119258282529932	0.553527585243115	0.0587059794083333	0.771157086925147	0.178274161647037	0.373646601050291	0.169463165263767	0.398096144419693	0.109476792448319	0.586731320253233	0.0487032540637126	0.809371029259682	0.0132131166607949	0.947846560146052	0.280142548001477	0.156978373613316	0.252057422901298	0.204672262027279	0.125103450091962	0.534108164183211	-0.142170995047413	0.479323036780795	-0.0152993912883516	0.939625595454258	0.0458015009354942	0.820541243963397	0.0874231678427458	0.664578373374872	-0.105891886005965	0.599113272618156	-0.0370378465154166	0.854476175888742	-0.100231864377414	0.618884929059765	-0.130208760748022	0.517415568414124	-0.177332473724448	0.376217191151687	0.0388902192390585	0.84728016475389	-0.0192930940162151	0.923905938326131	0.036970596859157	0.854737641623156	-0.07726805898411	0.701666471680031	-0.158369586140518
AC008753.6	-0.277600611718103	0.160935591709731	-0.449904490375508	0.0185405514528315	-0.333650873751256	0.0889814700260164	-0.456926605546019	0.0165740596601437	-0.112210248091023	0.577365723698826	-0.274874432818771	0.16525766553137	-0.343541294211921	0.0793498427161119	-0.123495645543547	0.539417415845604	0.0512913294638067	0.799438901209043	0.126307930031319	0.530147059283678	-0.0809560164574374	0.688114809403616	0.0209889493072137	0.917238953867613	0.0398151730186901	0.843691379366706	-0.164401327957708	0.412541249061582	0.104923601844765	0.602476596030255	-0.103471250199399	0.60753622061288	-0.0270183346968855	0.893582595184366	0.350416221152486	0.0731384224163845	0.0414267852688409	0.837445696510713	0.218508180558644	0.273527718362509	0.283749063861823	0.151483342806766	0.324996453326595	0.0981123657716052	0.446617167075318	0.0195248157224637	0.393915805747609	0.0420492872576093	0.343714836812403
AC008948.1	-0.53739335803381	0.0038443393084115	-0.148978890105454	0.458305034998457	0.21432520068246	0.283044302460616	-0.119817595310953	0.551655430474306	0.0616384142685121	0.760048025324435	0.207733523655111	0.298462805301585	0.283889719145521	0.151271858104264	0.180236981731247	0.368321462783391	0.293508728243429	0.137305197440524	0.341808163192053	0.0809774153235446	0.440616198589402	0.0214318823717887	-0.14353793778884	0.475063706069312	-0.383279904652986	0.0484449250881825	-0.247970543477381	0.21235640611149	0.188581425399724	0.346182367236202	-0.120265245469359	0.550159144626826	0.210147935596948	0.292755370877571	-0.349373834840817	0.07405539859057	-0.329471611884851	0.0933070338011302	-0.245119886267671	0.217830531320575	-0.210662735711145	0.291547390710623	-0.295994350595889	0.133853084971293	0.157119652390399	0.433823510006119	0.134182628402704	0.504600367191596	-0.276138289767669
AC008964.1	-0.105968568850708	0.598847257323483	0.481472887118479	0.0109986959929485	0.648109319018547	0.000256660036008024	0.241880656833479	0.224165436077508	0.117681661427253	0.558820579582499	0.424562209811462	0.0272916239869911	0.526022506561574	0.00482919741700988	0.0646336717556966	0.748748744636236	0.319716525323647	0.104017611275528	0.366214128810106	0.0602818890091321	0.651774054341253	0.000230402544345123	0.0496705919388844	0.805655263978847	-0.195528116521433	0.328373319827868	0.252994054665471	0.202938295549307	0.0930015363212834	0.644521985801096	-0.161557081680787	0.420784115531124	-0.24320942519555	0.221552006710152	-0.582333142822509	0.00143799669190951	-0.301654378856077	0.126228070310328	-0.354669825826675	0.0694866351420594	-0.327113213620588	0.0958168376876438	-0.401263567286084	0.0380366412364637	-0.308201999403516	0.117809045784601	-0.381381150384972	0.0496632805685073	-0.190993392356036
AC009005.2	0.215212814536109	0.281007539844432	0.566662034416407	0.00205829146271096	0.676890955261075	0.000105654495557545	0.35019214842959	0.0733347976295371	0.0144656960088298	0.942910093453583	0.388472183946405	0.0452332139602778	0.0997240498836921	0.620671829103474	-0.483283278009462	0.0106586606470366	-0.0105144899805526	0.958488114206804	0.0540901019971882	0.788732400619011	0.435358099954148	0.0232254515130376	0.102243601733383	0.611826854449189	0.1986597072828	0.320530868565937	0.571540901028744	0.00184433793711866	0.0558877541754032	0.781875184090202	-0.115254634609633	0.567013323673333	-0.251375285862546	0.205941432809656	-0.384184555839281	0.0478727909402881	-0.0372617813475228	0.853605628632384	-0.088754927399442	0.659769011135545	-0.504940808249175	0.0072254566117335	-0.422092011594309	0.0282985675286426	-0.507762111331501	0.00685605075711923	-0.448634720133401	0.0189157936666854	0.0452530352868879
AC009120.11	-0.0274696991293911	0.891814982396241	-0.387563795171784	0.0457826020896112	-0.507200573124144	0.00692827898799196	-0.149030801686366	0.458146656789967	0.124654731591253	0.535587415962905	-0.188114995521373	0.347398439796003	-0.429367842928733	0.0254157725998514	-0.113071939581994	0.574427089350225	-0.0331661477132288	0.869552870140133	-0.217988531788528	0.274698649929041	-0.430991363809065	0.0248062219599495	-0.293235671770058	0.1376883172088	-0.0714265860447582	0.723313329198803	-0.452764500967476	0.0177177044158165	-0.318101512533309	0.105875738874196	-0.249715473655092	0.209052023713293	-0.203428926071144	0.308810151088525	0.234766318051003	0.238509178524714	-0.121554918202668	0.545858890009587	-0.0776909722721289	0.700107825602707	0.0493099899389057	0.80703994154431	0.313846895318126	0.110888975949725	0.313635859536608	0.111142137570942	0.127866059031301	0.525043799886083	0.391592514222279
AC009120.4	-0.128609787875955	0.522616254217186	-0.165870356330741	0.408319324811736	-0.168035379861451	0.402141389942355	-0.273709539352743	0.16712925215952	-0.193741245955934	0.332900039691413	-0.350611126294129	0.0729679378440925	-0.194073939604594	0.332054368490378	-0.149065758052811	0.458040023862904	0.0897125144184998	0.65631901631405	0.339734260561349	0.0829582802999041	0.00726757183197741	0.971300806983309	0.0693773708636744	0.730957640215458	0.340289881844613	0.082424009439646	0.110961923043707	0.581634640553181	0.087071449760698	0.665850703351752	0.211889184426899	0.288682212219657	-0.108568475125751	0.589858026267071	0.191328741024667	0.339071340089569	-0.0957369119599248	0.63477420604908	0.0499356190140356	0.804637949370047	0.106217502009815	0.597984046726929	0.0940859875359024	0.640650456912876	0.399248796748043	0.0391051857578275	0.222876622348972	0.263810997976008	0.323666542182308
AC009133.12	-0.269772638642576	0.173565004267632	0.0612941691936242	0.761349785301261	0.227723301337967	0.25329530812335	-0.264520170385613	0.182419126569137	-0.309932440904758	0.115654771740994	-0.230726149702716	0.246919554246694	0.380236714715557	0.0504091819386652	0.293243547843753	0.137677255636948	0.0106832441090151	0.957822440212816	0.396750502387386	0.0404632326749381	0.357637595100095	0.0670231223117566	0.307507066141462	0.118682449597886	0.360500221677466	0.0647113310105053	0.402165295440321	0.0375660130210702	0.376209473632018	0.053104238654733	0.285140697124829	0.14940020824985	0.0749790515906998	0.710122918413954	-0.0199732206060215	0.92123150159517	-0.0807948136109563	0.688705236421196	0.0598349383203589	0.76687485866392	0.135390677765509	0.500735958785706	-0.270168137856746	0.172910736137317	0.0797180736897508	0.692653492346429	0.16207820585256	0.419267103623343	-0.182098809594602
AC009133.17	-0.0785096792755531	0.697093853807606	-0.613416384724495	0.000667740228514426	-0.748115413953516	7.24280831751225e-06	-0.48885169220369	0.0096672447405109	-0.0168397315202388	0.93355971171324	-0.554660239415268	0.00267746586266778	-0.533758283605006	0.00413863168265334	-0.0727895287145717	0.718243319930584	0.0915089850882757	0.649865259796206	0.115081079960009	0.567601242759167	-0.43810279638835	0.0222745600109169	-0.221996027173249	0.265751481811547	0.179576265303406	0.370109016804162	-0.322890556106592	0.100436769468098	-0.133665012276956	0.506260663836411	0.133842966117942	0.505689558120744	-0.299625619899941	0.128923739358397	0.617245983851365	0.000604156517168617	-0.0378778077546129	0.851211690354225	0.139716336832253	0.487020454698014	0.620072908481427	0.000560671986472156	0.507562257858117	0.00688168398714151	0.725153548214443	1.877788321617e-05	0.440159068687375	0.0215831776054626	0.52030604235923
AC009403.2	-0.439263507253457	0.0218821073148038	-0.576354643156754	0.00165229586790159	-0.526219375529992	0.00481048219026376	-0.344658813988957	0.0783136982903586	0.246827315492126	0.214540436231078	-0.193914488002279	0.332459514487637	-0.158725309750898	0.429080177499546	0.188266679088921	0.3470026919964	0.533073627478732	0.00419615265042298	0.40049004376622	0.0384440943046261	-0.0633122125119251	0.753727717168568	-0.358657409217389	0.066192343626758	-0.341063855565873	0.0816841436948534	-0.654182011155369	0.000214463767154621	-0.067433076503557	0.738233828248181	-0.114323150502348	0.570171945051717	-0.132292601972746	0.510675798909885	0.104251172666218	0.604816955061641	-0.455002157629596	0.0170950518274777	-0.297283040531615	0.132088314754461	0.542317643650455	0.00347423543903754	0.396432881915538	0.040638542160004	0.717766080999977	2.50169565353178e-05	0.3530906013737	0.0708256557517343	0.0634291834347285
AC009404.2	0.280658060478811	0.156184356139263	-0.192459176308964	0.336171109353408	-0.518591865172739	0.00558220343858851	0.110222263370016	0.584170580849432	0.208315981821287	0.297079593825049	-0.116833561661542	0.561677308272559	-0.321929575090902	0.101511041479486	-0.00227812272752342	0.99100219133716	-0.119755366253069	0.551863581679219	-0.462470664269285	0.0151457817905701	-0.598211244617555	0.000981296672106538	0.00190212543001753	0.992487207302938	-0.106929933566593	0.595516527033488	-0.443564654576536	0.0204767162593544	-0.453172917994846	0.0176026880993728	-0.333615364539757	0.0890175720651301	-0.0355556633696978	0.860242314026413	0.25574743385733	0.197899257049651	0.111205228513266	0.580801519321434	-0.0330829249018519	0.869877454532504	0.224247588878545	0.260808230239868	0.325906252035268	0.0971207339542362	0.082327697060981	0.683098092320745	-0.0480562314452021	0.811858649106646	0.0340878106196018
AC009473.1	-0.276203514421543	0.163140419942166	-0.16481725137651	0.411343446126141	-0.0241969014741757	0.90464268463462	-0.0370823021847985	0.854303341093544	0.3241047628874	0.0990916047736932	0.132503555990807	0.509995919640162	-0.162200144040026	0.418912573361402	-0.207704349987801	0.298532192371371	0.420453003030042	0.0289831033792381	0.268636858333815	0.175453552760021	0.180581795785365	0.367390582216337	-0.359962142958396	0.0651410910528591	-0.116441007435473	0.563001822321487	-0.149759259669063	0.455927230022044	-0.0266275366410467	0.895113421801313	-0.0120286144701446	0.952516464251728	-0.455045881834153	0.0170830668637241	-0.0505687934358113	0.802208749306748	-0.470038191593393	0.0133616739504303	-0.249693093500064	0.209094182510317	0.0018728226890621	0.992602940707625	0.0413829309376155	0.837615525268498	0.23848912823974	0.2309293856784	-0.0123107940830161	0.951403825593555	0.112272101144323
AC009495.2	0.0680963644326304	0.735749077241921	0.614872945271556	0.00064290126202689	0.719459107071131	2.3443570832342e-05	0.554898642315672	0.00266376695002814	0.33393610810607	0.088691875050711	0.566397842189352	0.00207046210429054	0.603218939369026	0.000866283354258509	0.0463800191013617	0.818311453812425	0.489319274751217	0.00958762738087755	0.345438079078322	0.0775973145528493	0.638088397419003	0.000342342728616669	-0.00564038203533569	0.97772468593261	-0.190021310683226	0.342444390472505	0.190443698970637	0.341352473013375	0.0248175541365071	0.902208148693623	-0.0882205531607477	0.661697216718592	-0.242039529446081	0.223851880888539	-0.789577695471312	9.77244797674772e-07	-0.465747271451335	0.0143505503731631	-0.626182761877479	0.000475910179661864	-0.318010287883649	0.105981428035739	-0.386320975853947	0.0465427795604519	-0.410921759249943	0.0332333861118045	-0.566407354036405	0.002070022847084	-0.452881369442913
AC009495.3	0.228843595656062	0.250904199734911	-0.136647038751195	0.496732687141735	-0.421746520362065	0.0284417648902845	0.258691195598482	0.192607538299221	0.509622018010607	0.00662133234811439	0.0593944417073241	0.768544908970969	-0.185549875709782	0.354131677882003	0.0300876281095529	0.881572972045564	0.244850007673552	0.218353665868417	-0.210841394276634	0.291128903822652	-0.399351875880292	0.0390499430687814	-0.396973059190328	0.0403407520223561	-0.294385034693117	0.136080881218411	-0.573721301315891	0.00175509494394413	-0.602833105301036	0.000874707967076477	-0.467425168760566	0.0139568942916091	-0.350535853077208	0.0730337435340804	-0.0264767298663075	0.895704257538862	-0.305217876335522	0.121593234441878	-0.468494916362688	0.0137106165568709	0.274554344100631	0.165770457365026	-0.0457493812821179	0.820742196559985	0.184033919713022	0.358147052706829	-0.217108118587709	0.276689817251967	0.127407174560197
AC009495.4	0.0591012376516553	0.769657090162015	-0.0534813379952627	0.791058069472843	-0.165286545023186	0.40999427332249	0.437181984379847	0.0225899664948401	0.68296869521209	8.65134416834748e-05	0.374032603742314	0.0546073110077288	-0.111536197417518	0.579669065517778	-0.140238424215784	0.48537804443855	0.338651877775987	0.0840066262083794	-0.240018815967293	0.227861978048964	-0.200786393741812	0.315271100780969	-0.309540016922106	0.116140744014267	-0.498672774210188	0.00810644195654376	-0.63401151127318	0.00038380870278186	-0.597105330958269	0.00100841144346033	-0.536389787681365	0.00392374808787492	-0.274915384309176	0.165192140925862	-0.272172870568052	0.169620947076795	-0.457156745378602	0.0165126406798767	-0.600039380074442	0.000937860853148091	0.0231961967207602	0.908569753885094	-0.175808387072025	0.380399230125945	0.0063651098458453	0.974863388403418	-0.354248184758516	0.0698422196338314	-0.17210499079464
AC009506.1	-0.101416136548406	0.614725926459655	0.53845187772159	0.00376206998682628	0.726534194735839	1.77797646413557e-05	0.288078027623633	0.145070817057245	0.00426977196873684	0.983136698358132	0.404402623527405	0.036418366207838	0.586515598322531	0.00130275605307504	0.103082641179743	0.608893046770796	0.0982874783511048	0.6257382077943	0.152224368066226	0.448458955520806	0.584704894744675	0.00135989063025785	0.126151298028183	0.53066137265008	0.012116240657278	0.952170943420394	0.368650494547757	0.0584665198632207	0.0971850998298012	0.629637277487194	-0.0604247572381512	0.764640276026132	-0.0442570577661081	0.826500639046152	-0.574847088647238	0.00171049180346878	-0.19942532044971	0.318631172274271	-0.256843458648627	0.195917504107081	-0.478830490955362	0.0115111903759994	-0.506226069415722	0.0070551464572858	-0.485547066555023	0.0102458435307764	-0.417516506700627	0.0302429373397215	-0.460669015921711
AC009542.2	0.0686237151254874	0.73377541084813	0.115156206123247	0.567346718087013	0.14564461912493	0.468537762621669	0.183970126907835	0.358316610412152	0.170001153597935	0.396577890107477	0.210525293024644	0.291869592309877	0.0285548544934915	0.887567426094525	-0.155291885723893	0.439257423452483	0.0592458885132456	0.769108344995783	-0.151191870871103	0.451579036913909	0.0388647473432035	0.847379037142776	-0.0783921567559641	0.697526224453524	-0.217453502576171	0.275907589561954	-0.162073733855664	0.419280108917507	-0.260664607601734	0.189115254598742	0.095197454530379	0.636691982162177	-0.0887351045290785	0.659840501074845	-0.185282178089195	0.354838791695299	-0.0385971170372969	0.848418014083082	-0.165869943507464	0.40832050784426	-0.422463873862065	0.0281450916899719	-0.0707319010864686	0.725901894355671	-0.135447874101859	0.500553360237252	-0.243820246762948	0.220357541141918	-0.171659185444023
AC009784.3	0.0327109881242776	0.871328327683817	-0.198885569025067	0.319969722690756	-0.340090467741543	0.082615458866918	-0.0262662616664341	0.896528927474135	-0.00810642724081919	0.967989800991276	-0.165700364616923	0.408806634081967	-0.0878795316775191	0.662928841924929	0.149805159266521	0.455787575970483	-0.0296013395118574	0.88347410205945	-0.126184103566618	0.53055363343804	-0.31583054777354	0.108530197490401	-0.0766843862352856	0.703819531583	-0.0355582833767241	0.86023211514967	-0.299769735844014	0.128730875311003	-0.0422460975072195	0.834274171238665	-0.0889586078285209	0.659034619432903	0.179577930364423	0.370104505670849	0.158334188185634	0.430232989566102	0.021940651418257	0.913499851942427	-0.00145527658804137	0.994252085574159	0.340155619292229	0.0825528723373994	0.498107371252401	0.00819016095410134	0.163744946708065	0.414435478925107	0.15017980068508	0.45464853755501	-0.188582958826414
AC009948.5	0.0425058155078148	0.833269338653045	-0.459663599621799	0.0158556795740327	-0.633210245304835	0.0003924563800341	-0.0567843351211816	0.778461044073171	0.236638173056839	0.234677671116807	-0.154585170947578	0.441368261015512	-0.413696907500788	0.0319472960705888	0.0157388780666986	0.937894539921256	-0.0583859507173677	0.772372178017688	-0.391872402735055	0.0432229071462582	-0.608578829134737	0.00075633651875341	-0.287220770355142	0.146324914069718	-0.269600437716982	0.173850415268901	-0.615972612516799	0.00062468575090606	-0.373422835816586	0.0550342517266003	-0.179267676841942	0.370945625893709	0.0700791847225058	0.728336755384841	0.346565665357577	0.076569596183657	0.0427833571103878	0.832195830187125	-0.0146818227799016	0.942058532126713	0.203809399872047	0.307886715052145	0.199710624046459	0.317925029215253	0.301925118829852	0.125871469783664	0.172269335087807	0.390213033866919	0.160756247611847
AC009950.2	0.0178208530786164	0.929697905625566	-0.0887955151670937	0.659622642993589	-0.0855763160869055	0.671269351056933	0.259482323342886	0.191202203881071	0.458310325248833	0.0162075953329014	0.313371446574685	0.111459935079544	-0.0421303338843363	0.834722135352779	0.0191089166935968	0.924630312161836	0.284812706814845	0.149889318726766	-0.025277841544896	0.900403208205881	-0.0274847959769829	0.891755869482622	-0.320154909143649	0.103517456396848	-0.334477937023788	0.0881437260161567	-0.323795489661323	0.0994329468471998	-0.142439948646833	0.478483447411912	-0.356393636044654	0.0680473735680051	-0.156191840755817	0.436577304525156	-0.17725641803304	0.376425251597925	-0.282003197880087	0.154125980963502	-0.314931402237665	0.109594719732834	0.492879828779501	0.00899915070764322	-0.206021929335832	0.30255078142883	0.0122643172891601	0.951587078262119	-0.124148454700795	0.537258737773084	-0.0364156913069961
AC009961.3	0.164584386231529	0.412013827247189	0.623271675551464	0.000514784412939769	0.717143577727922	2.56186965968022e-05	0.7387996424024	1.07857278382464e-05	0.624743622060489	0.000494795000427472	0.822372265064329	1.42233185215916e-07	0.432174975530131	0.024369363595127	-0.174022751473524	0.385332884667448	0.528389848405379	0.00460819298263725	0.158589937958867	0.429478988524205	0.568747777271419	0.00196434807209132	-0.262245319790038	0.186349700748026	-0.473867900823866	0.0125274393172426	0.0467514473867643	0.816880578562647	-0.166504281423279	0.406504939713558	-0.405370375551573	0.0359307189369093	-0.278779969872597	0.159090898461669	-0.817810439015067	1.90205488928241e-07	-0.462459874927864	0.015148459246047	-0.682979326473824	8.64828478245407e-05	-0.440520168684785	0.0214635930897148	-0.637349693910815	0.000349550814409922	-0.514639184883873	0.0060216976389711	-0.703066262551512	4.31574013659742e-05	-0.41883987404838
AC010226.4	0.0237666886613202	0.906330707445399	0.00208901443194391	0.991749078558833	-0.111283397991356	0.580533964461198	-0.0945918354681318	0.638847688251356	-0.171629233803684	0.392003322666045	-0.222671281648956	0.264262665498576	0.206903693073987	0.300440431049992	0.344881214360705	0.0781087311190964	-0.0969825161462483	0.630354866966061	0.0202016244702574	0.920333543565698	-0.0815765568590069	0.685843664584788	0.187077491485723	0.350112543582739	0.19879926227894	0.320184077670748	0.0225266993089588	0.911198241997283	-0.0145459927145296	0.94259370911645	-0.0481191391003616	0.811616708228722	-0.0610582175196318	0.762242401223131	0.0743708546484003	0.712375517950569	-0.000860163985905055	0.996602587343579	-0.0243323914868636	0.904111146868948	0.193196155871967	0.334288417046934	0.112371382311282	0.5768157014068	0.067171367283662	0.739214928449005	0.0363516507982849	0.8571447950087	-0.145627916572897
AC010504.2	-0.236179586473649	0.235612547027723	-0.0630604997952653	0.754677213588056	0.0870798359779283	0.665820355928807	-0.0353227753655266	0.86114896219876	0.227843932852133	0.253037124449141	0.168872981928338	0.399765472094539	0.130329571343892	0.517023654310695	0.0782381876831842	0.698092823106677	0.427702593686969	0.0260535625110552	0.452596558116249	0.0177651784920081	0.355305179995025	0.0689534551212199	-0.310529186270261	0.114918647846029	-0.155031657478689	0.440034047612978	-0.0204733800415753	0.919265274807992	0.207737692064224	0.298452891922659	-0.178765743624788	0.372308759354849	-0.229308050446197	0.249917237199885	-0.131328710586882	0.513787950682733	-0.337051225888838	0.0855753449413937	-0.178858001138723	0.372057991191685	-0.0103981702656469	0.958946969250784	-0.128486906766349	0.523016967065098	0.199876996957442	0.317513691141152	0.0388578447122774	0.847405830967033	-0.0729585078992883
AC010642.1	0.362053546972566	0.0634830072038543	0.25121462440535	0.206241135191066	-0.0316963714106335	0.87528825868236	0.28352944888941	0.151813971151094	0.220875410395204	0.268234180382568	0.0213670734912512	0.91575314773305	-0.157185455311942	0.433628562009618	-0.300795576675826	0.12736411147972	0.13826853759983	0.491589714719715	-0.0760920332761225	0.706006891823004	-0.136585945630173	0.496926983276096	0.0258475991893336	0.898169668679952	0.0803927786445458	0.690178518454402	-0.0211707034229613	0.916524732690579	-0.38574612722146	0.0468977429858895	-0.204986472822518	0.305040750426662	-0.377842413965781	0.0519981733719114	-0.0767859293407183	0.703444797304356	-0.146491633419232	0.465927129008713	-0.288548675309602	0.144385592301127	0.0590901395599156	0.769699196179057	0.126968691997013	0.52798001545841	-0.0633060435104936	0.753750983354528	-0.355797664100455	0.0685423434584282	0.0440165428757387
AC010746.3	-0.0396841934594627	0.844199391677315	0.0894864555709123	0.657132844420657	0.107534659101881	0.593425476862514	0.193149566332067	0.334407245691141	0.222046208872936	0.265640654035654	0.123470086549532	0.539502015962504	0.283891363849097	0.151269386430649	0.104396692626409	0.604310155115828	0.224816616853233	0.259568455174037	0.0161933184626231	0.93610487466028	0.105980254595679	0.59880672350626	0.371539820519116	0.0563691766170174	-0.0838346614447209	0.677601705874351	-0.262658693603041	0.185631128150804	-0.327162219692626	0.0957641749773752	-0.0262501198265333	0.896592179804732	-0.249200581789496	0.210023418786462	-0.402255675092766	0.0375190996926342	-0.368929359048806	0.0582614816102074	-0.496671866009627	0.00840598106966975	-0.0914138664778689	0.650206357692604	-0.112570093997472	0.576137730029856	-0.0111207276493965	0.956096855514899	-0.268932007014246	0.174961409257889	-0.0445334372029478
AC010760.1	0.0546259557548118	0.786686732346235	0.00966347089359901	0.961845481727047	-0.00621699770755262	0.975448126313426	0.0608525740920715	0.763020601874314	-0.113160457697129	0.57412559198128	-0.0353456333279423	0.861059967041739	0.198991269432571	0.31970732082863	0.26193093032104	0.186897497382163	-0.267550103957872	0.1772740045697	-0.241749808718728	0.224423902529235	-0.125402436368783	0.53312359791468	0.338099202286465	0.084545787217284	0.115594925081315	0.565861380135435	0.00910689664080211	0.96404157775702	0.0466200484809612	0.817386709143105	0.105555511561827	0.600280759852474	0.14591355828369	0.467708026793621	0.00579099842513579	0.977130014143662	0.122711158246018	0.542016901879553	0.0918239760576315	0.64873618559338	0.081740778925245	0.685243065053453	-0.00762679251305017	0.969882884280368	-0.150559061766511	0.453496988776271	0.0143491546521273	0.943369303656602	-0.163030923116339
AC010761.10	-0.0156487077482673	0.938249681591027	-0.276338601842387	0.162926303460935	-0.269200298042183	0.174514888870545	0.0509050965303035	0.80091923613796	0.469814751503842	0.0134117343568672	0.156715532088986	0.435021800496968	-0.0874190551859429	0.664593245560322	0.0181750818081311	0.92830399820976	0.328433515941097	0.0944056034797705	-0.0125661969568324	0.950396844637297	-0.0994155413588019	0.621758438013739	-0.24801750333571	0.212267017183501	-0.409166246140729	0.0340681788197602	-0.549501579210491	0.00298902904045826	-0.392919438070278	0.042618345620156	-0.192398707078479	0.336325868079878	-0.411135463124806	0.0331328953923509	-0.0526940949804055	0.794068171869429	-0.281271630504293	0.155243036967154	-0.33620794563471	0.0864106848017072	0.235754426927923	0.23648148469797	-0.104469460422027	0.604056795047051	0.273971587315611	0.16670693349775	-0.0810664850405639	0.687710306396976	0.165610514032976
AC010883.5	0.0587524954538299	0.770980517691804	0.247532357010221	0.213191731839277	0.184624698659216	0.356579047167557	0.184958170670031	0.355695763881914	0.153635555668834	0.444213166226186	0.105308326136502	0.601139305126262	0.468910707599788	0.0136158695138732	0.341811380559888	0.0809743705403839	0.310321528908806	0.115174413192965	0.316776643435203	0.107418397768556	0.259202549733465	0.19169837330125	0.15271624609929	0.44697661040449	-0.0814261099139804	0.686394048736836	0.00827563895569167	0.967321974577656	-0.0843756836066877	0.675632328285764	0.0735882111451831	0.715277687807377	-0.269004548341636	0.174840598907008	-0.329037061220978	0.093765721785974	-0.257635110283873	0.194494613486336	-0.379597116907198	0.0508298680831128	-0.100297123329101	0.618655448510459	-0.31826838204847	0.105682613637389	0.00898827336070523	0.964509667741235	-0.246198383837849	0.215748408072342	-0.0551610370745335
AC010894.3	-0.402921320480241	0.0371750222608806	0.0149732794147788	0.940910262122532	0.204937659615837	0.305158445886725	-0.237590568037414	0.232744001545882	-0.248677360743034	0.211013663762335	-0.12202811290637	0.544285013868161	0.644338346665903	0.000286388004147062	0.651233473822726	0.000234120676428449	0.0739256524592642	0.714025923889778	0.403257652658661	0.0370021303180482	0.385631102654514	0.0469690253918498	0.277511015229539	0.161076351099687	0.212075342620193	0.288248879596244	0.182521436093531	0.362179895664464	0.296396042206402	0.133301170974741	0.352480169112773	0.0713485262231641	0.0233977856192036	0.907778486192774	-0.157464587584797	0.432802132361872	-0.176798987980098	0.37767801714836	-0.0459758886700135	0.819868954862053	0.0113043143850191	0.955372783728071	-0.266109936152684	0.179706750068384	0.106726154363644	0.596221874811075	0.127093148495835	0.527572320992384	-0.222453057583337
AC010983.1	-0.0730665547787752	0.717214225208207	-0.37756147265851	0.0521871689759579	-0.480013493249345	0.0112793422694105	-0.200921989259065	0.314937558337023	0.0713371377560838	0.723646469371376	-0.223875925806892	0.261620066213711	0.0354549364559229	0.860634429312853	0.434140538603419	0.023657725388209	-0.0148795160609258	0.94127965502496	-0.0723615079753989	0.719834271774725	-0.325318321954532	0.097760682640704	-0.0529474421998622	0.793099157064209	0.0587797150721518	0.770877200506322	-0.364195765548856	0.0618187441176183	-0.201263109312771	0.314099422553314	0.0492036343790449	0.807448445436238	-0.200018090977273	0.317165108940078	0.255499380408595	0.19834967204353	-0.0654093538507519	0.745830700880025	-0.0207745237238766	0.918081641453946	0.488353629004246	0.00975265930330413	0.104720703234139	0.603182372030966	0.365249236425051	0.0610128425769422	0.190244852098559	0.341866251943589	0.148927836479538
AC011475.1	0.375724534768732	0.0534362360218328	0.72099203741861	2.20956669020271e-05	0.591964858036226	0.00114315380929835	0.430540474242969	0.0249743046091771	-0.16305512423414	0.416431407735456	0.164155339732745	0.413250573743444	0.446163723168407	0.0196638805155206	0.040320365777594	0.841732531403885	-0.23567525977173	0.236643520409602	-0.208196120909922	0.297363908165691	0.183320041701331	0.360047201202568	0.220925951295429	0.26812188740473	0.29540141763974	0.134670787931083	0.480674996348177	0.0111514030440836	-0.129467256209478	0.519824193900468	-0.109257999627149	0.587483812772326	0.0163579516639347	0.935456594816037	-0.42346614413291	0.0277347806502473	0.152246655675221	0.448391732002694	-0.140927422322571	0.483214873223763	-0.548271508780846	0.00306773678763699	-0.315291440613778	0.109167535127378	-0.642570457054313	0.000301336263598958	-0.549047469940508	0.00301788232214211	-0.0696460426808317
AC011513.4	0.520323441879089	0.00539839958090305	0.621321618545752	0.000542350812992739	0.432116518797933	0.024390791512939	0.456033344712391	0.0168142354585863	-0.0735611801287905	0.715377992538851	0.120760544020771	0.54850578199968	0.374471477185032	0.0543016325181446	0.0625713139501073	0.756523487118162	-0.263550486172173	0.184087467902857	-0.232920239241678	0.24232828190872	0.0448446116243226	0.824232376988581	0.551789369429178	0.00284722822384623	0.297741932938414	0.131463996502613	0.499661659503207	0.00796174482420428	-0.0471043690935833	0.815521527768054	0.0899803818101876	0.655355169786771	0.0264479033839386	0.895817201069816	-0.240190471867656	0.22751947341964	0.218990207078316	0.272444428586666	-0.0724887712672556	0.719361115161384	-0.272059020616514	0.169806587907342	-0.443035946121502	0.0206453826513579	-0.586619053381972	0.00129955533030451	-0.450544097041195	0.0183538617011243	-0.0940651621809515
AC011524.3	0.233153001494507	0.241844541051568	0.662372699099104	0.000167264435052808	0.720844894012084	2.22219835379935e-05	0.665563547747054	0.00015151969892483	0.413596521815998	0.0319931095173393	0.672450057666573	0.000121917303952897	0.368812101014029	0.058347628506375	-0.222641522425857	0.264328165388285	0.302816781441873	0.124702237771142	0.0712186508102463	0.724087836442375	0.496990729689976	0.00835763422630804	-0.173266076363403	0.38743457113459	-0.170062884260811	0.396403890329353	0.253399318396434	0.202191160690414	-0.19291935939639	0.334994773479414	-0.304651320577444	0.122321646120631	-0.305175963791813	0.121647011459358	-0.693674503673061	6.01397703186545e-05	-0.303119308273512	0.124307347497079	-0.493020735153207	0.00897649895967759	-0.56999111111747	0.00191012175952017	-0.764676488477551	3.41569887605034e-06	-0.547212020356692	0.00313694333275597	-0.69927238795823	4.94215926201306e-05	-0.233119474123822
AC011747.3	0.408987096275384	0.0341543061646259	0.771404436499818	2.47339256134462e-06	0.664891794238508	0.000154721172964718	0.588290696628799	0.00124877242923929	0.15884900892537	0.428715931240064	0.350849273514992	0.07276004349075	0.421682236263202	0.0284684735114692	-0.134294732110359	0.504241140563698	0.0993595869520924	0.621955600055212	-0.00627841431890187	0.975205655665966	0.359168296757727	0.0657791595013678	0.202347075625185	0.311445254472929	0.142525631105463	0.478216131950489	0.454621958305207	0.017199557772618	-0.146241765371746	0.466696472807448	-0.175820573657866	0.380365684658475	-0.273612946926168	0.16728511141767	-0.544322354332294	0.0033325190033499	-0.152241536659383	0.448407171418617	-0.393388193666127	0.0423498677257022	-0.444667201049258	0.0201286113734334	-0.476343561809583	0.0120115356592976	-0.594370293483992	0.00107827747176151	-0.675002095148354	0.000112320986642182	-0.225130791457391
AC011899.9	0.0753140565178187	0.70888316254435	0.444989241907386	0.020027853070317	0.557251659323215	0.00253174941096796	0.20280442210954	0.310329585790466	-0.113063089211596	0.574457238045812	0.245947793183191	0.216230988745873	0.418485709637995	0.0298223366284749	0.150665104197089	0.453175289153364	-0.0233739296209901	0.907872120219671	0.186929800659148	0.350499925443303	0.451830931377515	0.0179829324049319	0.143475271004405	0.475258545426261	0.0629813377408284	0.75497589620628	0.467632527815233	0.0139088720093255	0.328444409534388	0.0943940250133936	0.100331363309289	0.618535058916499	0.135598518140291	0.500072589748847	-0.390428456131166	0.0440677761977611	0.0360188734199827	0.858439522075027	-0.0368182270123824	0.855330108834041	-0.18873563332147	0.345780877915851	-0.418914577034684	0.0296377347323216	-0.422137368755481	0.0282798114807253	-0.181116124513434	0.365950797174425	-0.16227328240294
AC012074.2	0.224729952989009	0.25975702722896	-0.0923283184174989	0.646929965659676	-0.302124090211873	0.125609867869534	0.0224570305524653	0.911471818702186	0.0966429844699842	0.631558285935042	-0.101404214659933	0.614767736925958	-0.241057085982919	0.225795578777493	-0.0688461723117852	0.732943335144721	-0.125930446930122	0.531386958011425	-0.27119340694662	0.171222711222408	-0.345413690771293	0.0776196587061491	0.232513351830993	0.243175433442624	0.159703643513767	0.426203978834739	-0.140244460122762	0.485359072832574	-0.389902631351591	0.0443786701026086	-0.0219196658934771	0.913582281994335	-0.33595680339047	0.0866606523201861	0.173313132912221	0.387303679317773	0.0325947449370424	0.871781859622552	-0.00445353893609533	0.982411025805474	0.0978310480783136	0.627351400123417	0.0760710673477963	0.706084353850626	0.0538454179818051	0.789666958882002	-0.0904437195861687	0.65368924944238	0.194134056448599
AC012123.1	0.312497285211998	0.112515377689921	-0.00631151340914985	0.975074982498255	-0.232762390326047	0.242656696407846	-0.113157024463912	0.574137284443524	-0.149881068456614	0.455556664350905	-0.312892167018019	0.112037694689267	-0.38978439876413	0.0444488136231169	-0.353658831029737	0.0703415881708241	-0.165322344340716	0.409891455283013	-0.20554115283807	0.303705325425152	-0.331057794387533	0.0916470734296819	-0.229579084901196	0.249342468840908	0.10848288999744	0.590153007528508	-0.029966525122282	0.882046360901903	-0.365887545582455	0.0605285253992009	-0.00543709229250472	0.978527343876021	-0.182245353789324	0.362918903641339	0.265198303422068	0.181258668732642	0.260809234407439	0.188861047782932	0.124022326408853	0.537675494992486	0.109955878634083	0.585085068436832	0.131659960159929	0.512717389410818	0.133437093928594	0.506992584951612	-0.0598747717464291	0.766723888578063	0.742096490868236
AC012358.7	0.267534576229721	0.177300110771994	0.162345500776603	0.418490170990634	-0.00522034695682817	0.979383151594	0.420412073567312	0.0290003672155291	0.481894854994749	0.0109186432226411	0.291265569160941	0.140475469229816	-0.083131041990061	0.680166049776012	-0.177470002013855	0.375841133419929	0.318332997501767	0.105607901869272	-0.014046701994933	0.944561145881267	-0.0380673825607234	0.850475242179502	0.0362564435031434	0.857515178514219	-0.273873131929783	0.166865516642098	-0.241622518764695	0.224675532207056	-0.354043906990638	0.0700149972394074	-0.374135213451227	0.0545357223027414	-0.174704539916092	0.38344481066341	-0.277609627571692	0.160921432301251	-0.19586916927852	0.327513601830647	-0.419526234233417	0.0293760485579455	-0.199864644530287	0.317544219853408	-0.190626349170169	0.340880951871783	-0.0690052304944473	0.732348576654805	-0.326766835964692	0.0961896810458124	0.0118639975706665
AC012358.8	0.15865657335864	0.429282652562431	-0.0228730507573394	0.909838329254602	-0.233389276090654	0.241354153230938	0.318582080581536	0.105320266821974	0.495027194497499	0.00865909098513416	0.151458185963138	0.450773164195322	0.214401919862991	0.282867889208106	0.348708782025439	0.0746450286482143	0.268690749474953	0.175363620136684	-0.163167843239298	0.416104903836356	-0.213308647609415	0.285388436527565	-0.0384395867427837	0.849029683632613	-0.277118120999923	0.16169463278786	-0.527030535859285	0.00473401741930935	-0.496683685377493	0.0084041848132929	-0.448206128716206	0.0190438480790033	-0.191563555388437	0.338467667213319	-0.21500382184259	0.281486262151869	-0.299637368940439	0.128908008251342	-0.529391830405191	0.00451727293283961	0.377811042152686	0.0520192512255789	-0.114714566247432	0.568843712847537	0.0516055353807536	0.798235126477898	-0.263087487087109	0.184887785221705	-0.2046199730848
AC012363.4	0.227712330609293	0.253318796951741	0.300143086298123	0.128232215271546	0.150996082424735	0.45217198256523	0.385095711196226	0.0473019412815416	0.204456959591045	0.306318990718771	0.195770654706407	0.327761794161813	0.655217897720184	0.000207910999768781	0.624403642570922	0.00049935075111756	0.0230529827552773	0.909131942689686	-0.182094071875937	0.363324225472421	-0.00729246712998346	0.971202536995306	0.265733957978922	0.180345669938087	-0.10404994940562	0.605518046503986	-0.156414936799424	0.435914281941021	-0.28918496084356	0.143462917120345	-0.127985593317611	0.524653272607298	0.00571697643124642	0.97742227031808	-0.385441705868358	0.0470865836299241	-0.0838269055725329	0.677629953142852	-0.409034493596416	0.034131502661747	-0.00186037158289713	0.992652117343031	-0.375033788951297	0.0539119375624756	-0.280412549077394	0.156562147456212	-0.366327899290372	0.0601961530944502	-0.380903097872353
AC012368.1	-0.31519158685722	0.109285887345902	0.324023887038577	0.0991807818727896	0.657861664248853	0.000191979076915363	0.187820572436795	0.348167368793748	0.200934710162144	0.314906278199707	0.467261255367609	0.0139949520564621	0.596365844190753	0.00102690267408165	0.0978007619842126	0.627458501590749	0.560728350426907	0.00234697059669208	0.566365339847086	0.00207196366772968	0.80611186693484	3.86927743369695e-07	-0.00275157639202569	0.989132309862412	-0.320126827151714	0.103549441452974	0.0867224069289163	0.667114248767887	0.205853126839358	0.302955833802225	-0.112051878195643	0.577906535900034	-0.125323396155185	0.533383794732025	-0.669928106020728	0.000132104603342089	-0.447754466406932	0.0191795639817699	-0.462973945580963	0.0150213223884997	-0.361878570731332	0.0636204630332806	-0.356357702616373	0.0680771388524955	-0.123637081595217	0.538949376132047	-0.27048165286294	0.172393324097644	-0.398714293665736
AC012442.6	0.631934400250301	0.000406578188516567	0.443897109625253	0.0203712362386538	0.0718679281498351	0.721670321096586	0.452107328429822	0.0179040700895401	0.0968329230317526	0.630884964075774	0.0712632368341712	0.723921742188442	-0.0743459578009382	0.71246777959349	-0.215995692758101	0.279218878724897	-0.249758641634584	0.208970722008454	-0.453977896467411	0.0173777910304706	-0.28821671673836	0.144868654569949	0.028072284484827	0.889455952720311	0.0865119858363781	0.66787640794772	0.142521885562332	0.478227815839921	-0.375893323678304	0.0533204962862542	-0.472400125215139	0.012841903807067	-0.0787997344699756	0.696027123008013	-0.060732260097332	0.763476001198928	0.212202155689027	0.287953924323937	-0.0909614595220494	0.651829641970173	0.00493076812170577	0.980526573202548	-0.106600541368797	0.596656841154919	-0.43548429185735	0.0231810196085181	-0.459618011349479	0.015867431245556	0.0491326874356174
AC012507.4	-0.0219402589887568	0.913501393377121	0.237089249069571	0.233760514513142	0.287127904861681	0.146461234418723	-0.106240139560071	0.597905574165423	-0.526139907147384	0.00481802938345113	-0.176790585041988	0.377701052836624	0.284028625211185	0.151063210695357	0.195084636883052	0.329493285222358	-0.357485346783746	0.0671478371853017	0.021718076411382	0.91437415934204	0.162104139033994	0.419191690104202	0.560215513365508	0.00237347625987991	0.265865802159638	0.180121440043715	0.424930128920693	0.0271441597968199	0.356289996113341	0.0681332505043126	0.237424912678228	0.233079571021622	0.442141342909576	0.0209333618558032	-0.0851795798130263	0.672709909036919	0.332787126315206	0.0898627822290556	0.30081192744551	0.127342412891228	-0.161943829301423	0.419657989646107	-0.0503916234700468	0.802888289531834	-0.262005575647067	0.186767333395692	0.0911766245466823	0.651057413300553	0.0449299198459898
AC013264.2	-0.137088972622909	0.495328325356529	-0.311988557240618	0.11313299731119	-0.257709342793939	0.194361556098421	-0.154293543411702	0.442240889650305	0.235227180363974	0.237562016915513	0.0142737277507279	0.943666519187548	-0.15083420076338	0.452662553172617	0.0838129695864121	0.677680709759534	0.259117102469499	0.191850088243109	0.205637464466766	0.303473821483908	0.00378899962809702	0.985035268146545	-0.346631256196433	0.0765101366449512	-0.167273154856283	0.404310385661005	-0.213158715702297	0.285735213179705	0.0194555461954514	0.923267059137381	0.0747295557100129	0.711046698419591	-0.250002247513606	0.208512322544281	0.145989711395114	0.467473216786827	-0.161937116592104	0.419677521420877	-0.0116141223269499	0.954150970256197	0.157380791857582	0.433050137280785	-0.0213705555329435	0.915739466628713	0.31505394410297	0.109449185186921	0.174249097538543	0.384705475071461	0.0479280244338872
AC013463.2	0.538972504623102	0.00372215979070347	0.312698115327732	0.112272248408501	0.0106477303367587	0.957962526919278	0.294623504216602	0.135749080920066	0.107649925181188	0.593027262403686	0.0146485552288005	0.942189605616346	-0.214228656255081	0.283266402611094	-0.40302678344871	0.0371207396146395	-0.1217369777465	0.545253097599534	-0.328972364809145	0.0938341566437217	-0.265147364554958	0.181345659020426	-0.0811769052293801	0.687306064399468	0.0229964746273828	0.909353778052451	0.018984735188086	0.925118754150822	-0.566477211807071	0.00206679926905905	-0.190562688402486	0.341045251044552	-0.367820252450295	0.0590802948202514	-0.0520347851125152	0.796591327802294	0.133256135426175	0.507574073868037	-0.137593927888479	0.493726136168442	-0.142607871093584	0.477959628513706	-0.191464670982113	0.338721805370816	-0.183179628892868	0.360421639584488	-0.439271992674978	0.0218792591921887	0.680099981002789
AC013468.1	0.0915224439098239	0.649817001659325	-0.192742656083838	0.335446173891309	-0.366198248400021	0.0602938638232112	-0.349142618995869	0.0742599861259932	-0.334248903542688	0.0883751174813878	-0.442535487428666	0.0208060819220339	-0.221908341124947	0.265945210761383	0.0779921004469274	0.698998739998097	-0.332300691619653	0.0903620018365082	-0.189422611478809	0.343995675892441	-0.369142985207433	0.0581047900180988	-0.0921276128859845	0.647648526683921	0.189137462101701	0.344736002148178	-0.0200150600847175	0.921067004755911	-0.1195948152583	0.55240077901913	-0.0169908917503808	0.932964630040992	0.127379757610253	0.526634020552738	0.471137733251836	0.0131175791134529	0.418661841168566	0.0297464105993518	0.380090746184292	0.0505049487198975	0.0495444004424113	0.806139762559362	0.150522059285171	0.453609271205326	0.22176348154221	0.266265455729936	0.215262558747181	0.280893671355655	0.393476640704667
AC015691.13	-0.135187910277262	0.501383558188242	0.123208842913051	0.540367088283631	0.231241681982457	0.245835667560989	0.00470560302643842	0.981415678868765	-0.0603232685658319	0.765024644658997	0.0743477004479586	0.712461321640196	0.389815507393255	0.0444303493914958	0.325170660890489	0.0979219039410126	0.106405794313908	0.597331469319806	0.232750377211657	0.242681702460604	0.262375422307993	0.186123334325627	-0.271101466507514	0.171373609535739	0.0726110080937082	0.718906741629823	0.131725842019737	0.512504596833792	0.144080498403291	0.473378534663178	0.116052553310903	0.564313892587013	-0.0157078027656778	0.938016930711448	-0.216599650036371	0.27784397862194	-0.150438722602848	0.453862206662034	-0.138807223697718	0.4898871008136	-0.13818243103762	0.491862146001698	-0.274825168548319	0.165336515355831	-0.0206725409653323	0.918482461703223	-0.040058753795463	0.842746798699197	0.0380022362078166
AC015971.2	-0.2660039520683	0.179886694492783	-0.288964176187807	0.14378259400052	-0.185849926910448	0.353340097077253	-0.0638176826014281	0.751822068081875	0.326659316634387	0.0963056368560734	0.0372257414778277	0.85374572245218	0.0210334280688964	0.917064164261019	0.078202494909487	0.698224193332273	0.545061423900449	0.00328153316699164	0.397990501734134	0.0397845692037049	0.130069313765442	0.517868119016485	-0.217940758761913	0.274806458510057	-0.219127451812525	0.272136494137353	-0.382851537203973	0.0487177127641349	-0.0465206741548328	0.817769532906478	-0.0187456485642699	0.926059225861873	-0.292388015890497	0.138882571007341	-0.128789825380675	0.522029422936889	-0.515860289112516	0.0058829093911463	-0.412351344242766	0.0325657800255068	0.644940136132282	0.000281450268973364	0.0515123904881399	0.798591933120281	0.431795120351543	0.0245088771805062	0.0905382458804112	0.653349580829517	-0.00266425859130713
AC016586.1	0.513237053421826	0.00618446251204756	0.314826175209031	0.109719805132224	-0.0604225010303523	0.764648820383893	0.271202488758807	0.171207810660449	0.0586934330391541	0.771204713317739	-0.108676002557748	0.58948750816688	-0.00809513582488089	0.968034365479844	-0.0257247203232418	0.898651309695679	-0.0937735389383019	0.641764974203702	-0.233589185757136	0.240939754191338	-0.270797285390185	0.171873516106738	0.163120658725472	0.416241562087683	0.205291003072937	0.304307123831199	0.126257733473555	0.53031185770583	-0.361113666884081	0.0642240573493796	-0.0404044706592297	0.841406509811629	-0.0905205122538129	0.65341329930078	0.0637579689333957	0.752047118060634	0.190504491921512	0.341195489315938	-0.0684809636545788	0.734309511123791	-0.0367413087492102	0.855629223017441	0.0404268576138909	0.84131973400366	-0.196921360006272	0.324869914089843	-0.314651458795183	0.109927727685246	-0.0280301547842104
AC016683.5	-0.0366419478197964	0.856015639432728	-0.221098355048254	0.26773906470216	-0.231913435171868	0.244428036549813	-0.0706773566825798	0.726105264968845	0.197309731538182	0.323897412028223	-0.00777110895685911	0.969313260591957	-0.368493157406505	0.0585824516148731	-0.304091732119935	0.12304423584503	0.185138495152358	0.355218669828652	-0.0462507840904526	0.818809447004999	-0.132329964053883	0.510555353053569	-0.354858278100605	0.0693281585153702	-0.167423287395044	0.403882648224416	-0.343311436894004	0.0795642530340359	-0.252937201204279	0.203043259996046	-0.36823425078469	0.0587736132275039	-0.216991011315118	0.276955364190317	0.0621519123556077	0.75810742227076	-0.147066906349049	0.464158379584777	-0.144942484605079	0.470707599776764	-0.0373214828297703	0.853373567165769	0.374228682210453	0.0544705749895896	0.215446750523759	0.280472297607637	0.00419430328727952	0.983434718478573	0.230316422126164
AC016700.2	-0.148619424810921	0.459402526021689	0.350587539582135	0.0729885530267084	0.527224977863095	0.00471584221750455	0.189798029952424	0.343022440064734	0.139466398222181	0.487807720840378	0.324052493946497	0.0991492318321802	0.312496996505174	0.112515727484749	-0.13030294629985	0.517110014553857	0.485598126377112	0.0102366886162387	0.474404919265546	0.0124139951484393	0.609706697037602	0.000734814522963563	-0.212351601086454	0.287606573689338	-0.269655814663934	0.173758595984954	0.0959165642820765	0.634136049897083	0.130973652303256	0.514936669878842	-0.205212710973204	0.304495627811635	-0.163959870908698	0.413814705101878	-0.537030806943388	0.00387286720717642	-0.359649084649385	0.0653921429812064	-0.397233761026479	0.0401976540972599	-0.334965518414062	0.0876526515099801	-0.2147299704843	0.282114336461601	-0.0830104432530472	0.680605922021129	-0.287034353178822	0.146598654205175	-0.0534818727023487
AC016722.4	-0.0733371504083599	0.716209483130086	-0.0384385264732813	0.849033800809993	-0.0332330492212128	0.869291956810747	-0.14675681275742	0.465111365426517	-0.193165432808353	0.334366774685487	-0.119107025396882	0.554034380649365	-0.0365767355269499	0.856269268812484	0.0202342682761943	0.920205213884824	-0.221180060974127	0.267557759804863	-0.177682199289804	0.3752613281146	-0.0661102118832639	0.743197076449561	0.171897714794583	0.391251843982984	-0.0354435016757367	0.860678945295968	-0.0309588945433788	0.878168391107371	-0.0323561987887728	0.872712689943479	-0.02003936933011	0.920971431549313	0.0753811764354216	0.708634858125316	0.0747906132092047	0.710820590896602	0.154697409745841	0.441032658961497	0.180990870686549	0.366288005243052	-0.120142146483426	0.550570420083982	0.255299619030836	0.198712909370828	-0.0841696357584649	0.67638211934218	0.0480421613967748	0.811912764381863	-0.015227431216842
AC016735.1	-0.026240905030556	0.896628288562477	-0.0434080894098181	0.829780493516874	-0.0740259221462745	0.713654104950263	-0.081378988116253	0.686566467812728	-0.16905511163554	0.399249899074236	-0.104500603659557	0.603948375422364	0.0577867977271942	0.774648460635508	0.181854356200644	0.363967027379422	-0.228716423015503	0.251174885082	-0.143887693858311	0.473977024072121	-0.123904365046749	0.538065404615724	0.201894450271315	0.312551846809648	-0.0895906906515404	0.656757543150912	-0.0436711621594183	0.828763853327352	0.0896515004066351	0.656538633480989	-0.0163694028892978	0.935411504558794	0.174862530524052	0.383008048002149	0.0865608514172585	0.667699384873704	0.141988537586996	0.47989304142837	0.120638488739926	0.548913002428744	-0.119521698277717	0.552645505367296	0.00588923801807261	0.976742145670298	-0.0340373966378203	0.866156085759033	0.112216569836878	0.577344140418553	0.0705526501555749
AC016745.3	0.0669046180694032	0.740215332811265	0.260492625838654	0.189417850478042	0.289455615972433	0.143071730483328	0.326753061160251	0.0962045308298674	0.264463546799504	0.182516257186603	0.375972910559093	0.0532659911960198	0.0473223928338159	0.814682209620832	-0.271780523819403	0.170261299992586	0.183928920974094	0.358426158663157	-0.0558698458099525	0.781943418769361	0.182846853268412	0.361309966744834	-0.223340257484951	0.262793024784319	-0.330447821894856	0.0922827617235432	-0.0679854932698143	0.736164233257055	-0.226686748744511	0.255520902176222	-0.317952463237607	0.106048461953288	-0.143575444286073	0.474947113072725	-0.340197208571286	0.0825129392910976	-0.150368840354659	0.454074364052297	-0.247715654894721	0.212842036180291	0.00848512771471662	0.96649521694972	-0.272143927950221	0.169668126630289	-0.245402608456669	0.217283408164818	-0.372133622493933	0.0559455117452307	-0.0490018631948316
AC017002.2	0.327576065645409	0.0953203160998733	0.814143871113118	2.38880476272378e-07	0.820065112902135	1.64921491927434e-07	0.600111580452426	0.000936180229159955	0.0276333323997833	0.891174293396287	0.503420527672776	0.00743136296195555	0.634122230235346	0.000382626986352127	0.0662164773357765	0.74279800651796	-0.0691725324846829	0.731723155276231	-0.111300842959824	0.580474262029261	0.43046989014267	0.0250007004868632	0.311088078439149	0.114232359882019	0.0363446999738526	0.857171834698201	0.478062207294029	0.0116638745310956	-0.0331469170669134	0.869627871395039	-0.0672802909323387	0.738806545026667	0.0575689934122095	0.775476387578369	-0.645453746719252	0.000277295324444955	0.047484863015515	0.814056883747286	-0.25328369115181	0.202404136328892	-0.485843085148608	0.0101928629465598	-0.645240100349534	0.000279017067035507	-0.781927746552684	1.46006844480648e-06	-0.645480346687524	0.000277081613839182	-0.404465680408349
AC017028.1	0.504973858250518	0.00722103421010697	0.740593891141684	1.00023272307003e-05	0.546917745453316	0.00315640069278535	0.592115817498908	0.00113898512876627	0.0856404877137201	0.671036448806055	0.33513501982767	0.0874824217033042	0.510159980276497	0.00655471899627506	0.0806592239196455	0.689201989708008	-0.170650657459397	0.394749305947521	-0.297936557967027	0.131199860431429	0.121944757407068	0.544562105939424	0.352702858649943	0.0711574370124909	0.0950230360032494	0.637312531450966	0.341187091839124	0.0815668063312991	-0.353408518128753	0.0705545117471845	-0.0839271578142909	0.677264862340479	-0.0821326568794111	0.683810627988607	-0.444516273491232	0.0201759752994982	0.134809056396131	0.502594657359804	-0.242277333103251	0.223383095481172	-0.523172326430198	0.0051071465731371	-0.613954499920912	0.000658467975399862	-0.674746628632871	0.000113250568819008	-0.683128520647236	8.60545166718368e-05	-0.222403982010248
AC017060.1	-0.0291121915402607	0.88538704633681	-0.143297563609647	0.475811285050485	-0.162339424090639	0.41850782494587	-0.111835412425264	0.578646099426072	-0.0679860047759275	0.736162317761153	-0.150510098605404	0.453645568518443	-0.161339885684172	0.421417272852681	-0.0654528412305716	0.745667206245158	-0.194453031607772	0.331092347200317	-0.188182430126447	0.347222467266251	-0.195567801718254	0.328273211741856	-0.197581164264288	0.323218788476217	0.146958493228385	0.464491440923854	-0.0357226600238923	0.859592291534452	-0.165834451829063	0.408422223927622	0.033573909269078	0.867962823567721	-0.117862856500903	0.558211104330079	0.199276136477878	0.319000794753968	0.0458368635258887	0.820404906213281	0.12697129339464	0.527971492261153	0.256032649821701	0.197382230840215	-0.0947301516337872	0.638355097472808	0.0663140840520163	0.742431510807381	0.0246553241407523	0.902844420185716	0.199680346144215
AC017074.2	0.331870504590779	0.0908052373478301	-0.0812872122304264	0.686902320530439	-0.405458821177468	0.0358864132241994	0.133676692270387	0.506223169574558	0.113849436986226	0.571781300164906	-0.128241770111624	0.523816794787345	-0.259283602838751	0.191554536908142	-0.0440051688162313	0.827473478197013	-0.254478830588485	0.200210183563001	-0.565299309714075	0.00212173456354083	-0.588604904651652	0.00123942134991673	0.0882224138068601	0.661690499205255	-0.0579755176811712	0.773931284783547	-0.355667037959187	0.0686512017855059	-0.554803765114192	0.00266921149538383	-0.505007733807468	0.00721650370543675	0.0559172338429979	0.78176286372207	0.209487773778126	0.294309050591376	0.234891359463329	0.238251947258869	-0.00340684166125878	0.986544467049942	0.206999224028685	0.300212348267417	0.10593999442259	0.598946377073157	-0.0227158999847098	0.910455334830866	-0.127766902663222	0.525367856940671	0.156058561182579
AC018755.1	-0.152264732730656	0.448337212231234	-0.208356370982224	0.296983827736304	-0.195811205700997	0.327659618293275	-0.307651042795947	0.118501107300789	-0.170810448187375	0.394300172966712	-0.244182558857813	0.219651089376098	-0.18267501917807	0.361769172831971	-0.0435804254646302	0.829114473424997	-0.0241009539125264	0.90501911858552	0.184790445596226	0.356139863303424	-0.0319171930913696	0.874426164463894	0.1475757719106	0.462596737038178	0.190776772696053	0.340492919699787	0.100328865989998	0.618543839299313	0.15370479328973	0.444005409309561	0.157913271795015	0.431475503331759	0.0420960295042711	0.834854890797861	0.30977912234847	0.115844460401202	0.0924000646465298	0.646673176469641	0.25819486587935	0.19349283030368	0.186926532284777	0.350508501025754	0.103744585143381	0.606582632490646	0.281022340733246	0.155625000513664	0.290733615174816	0.141234968308867	0.0787074598302754
AC018766.6	0.305621281842018	0.121076525751019	0.369559944192408	0.0577999032955644	0.164475430685995	0.412327701354182	0.166011448524152	0.407915107489862	-0.149494124257753	0.456734372623421	-0.0164892681363201	0.934939535776717	0.19573390651723	0.327854404903666	0.0773494027891774	0.701366587503136	-0.210609672363281	0.291671758474379	-0.250548226565165	0.207487425148114	-0.0895451794858193	0.656921397363908	-0.0302012050080932	0.881129038579974	0.04719362263702	0.815177907540229	0.157653275689051	0.432243966646486	-0.188638803407248	0.346032947705219	-0.0289278004520283	0.886108320449098	0.0285105066859332	0.887740955378625	-0.0504038238696193	0.80284149007647	0.250424483691076	0.207719410860196	0.0507998662675778	0.801322674173948	-0.321422985254073	0.102080797688209	0.0153130694820479	0.939571715551792	-0.306912749974698	0.119433167030887	-0.294933605947057	0.135318490759447	0.045640112441118
AC018816.3	0.0594815695229564	0.768214501919393	-0.30341273614967	0.123925209328144	-0.43441073100115	0.0235612374891967	0.0926704896383482	0.645705644983291	0.271926114135365	0.170023482583114	-0.0505114288584623	0.802428757359604	-0.290206939724154	0.141989843861772	-0.0151028478807059	0.940399829983451	-0.0727519299148481	0.718383028746326	-0.39146227656667	0.0434615599440115	-0.46650502404584	0.0141716496611948	0.025349740420036	0.900121312148507	-0.0757592830674857	0.707236628420801	-0.420104179798286	0.0291305015209849	-0.346666826805584	0.0764779058803902	-0.119034714969041	0.554276736032859	-0.00244575030219914	0.990340148846	0.171439248897233	0.392535586789485	-0.074192884276	0.713035119484714	-0.0843916987790626	0.67557406303644	0.362390257778001	0.0632191455786555	0.0838972618600709	0.677373727655589	0.0961482598210851	0.633313404108181	0.0346951520433233	0.863593192807749	-0.047544174233001
AC018867.1	0.2767415879513	0.162288743449312	-0.0401158560090402	0.842525392985316	-0.295748926916958	0.13419110600473	0.266518821502527	0.179013703125315	0.444055733661942	0.0203210655114846	0.094858194176715	0.637899228041747	-0.23623968825536	0.235489882761563	-0.140013253405441	0.486086053402654	0.161431012212499	0.421151562177391	-0.2865248287655	0.147348728928875	-0.367083501072846	0.059629145864205	-0.208549349475185	0.296526526987687	-0.238675261187128	0.230554678567675	-0.398517467961301	0.039498913246357	-0.488737270914201	0.00968681170322592	-0.317864566451431	0.106150417776533	-0.269662798099763	0.173747019319767	0.067703555087261	0.737220273610553	-0.118827564937387	0.55497128874666	-0.280849550981816	0.155890142604387	0.158387898909974	0.430074579902521	0.0814170986810562	0.686427019733806	0.0459212996208891	0.820079389943981	-0.242668461417098	0.222613493460626	0.0204794665961071
AC019186.1	0.258914860316132	0.192209507163363	-0.206544987099554	0.301297818660371	-0.40079407713632	0.038283531822421	0.234397397749046	0.239269181398406	0.336712494185076	0.0859101480730544	0.0776270656891264	0.700343277348968	-0.527736042608215	0.00466835328428644	-0.347750051118634	0.0755013547910238	-0.147054499810993	0.464196488003775	-0.60502392443795	0.000827801437745185	-0.585488340234536	0.00133490949690032	-0.238982421109624	0.229937217464746	-0.158854885211579	0.428698632048698	-0.445284067239815	0.0199359721749364	-0.483417907006742	0.0106337282514052	-0.251436965354948	0.205826453064318	0.0281173449852353	0.889279584404577	0.189811275524457	0.342988132397858	0.0658559375536367	0.744152242562856	-0.0372005306375856	0.853843724350868	0.132408740455322	0.510301443635557	0.265394361285854	0.180924124298247	-0.0546755546208867	0.786497453995178	-0.0931079954868279	0.64414151996972	-0.0740435904421819
AC020571.3	-0.487925311736136	0.00982661644360161	-0.44048958786026	0.0214736994412851	-0.201556736696623	0.313379080521867	-0.355043735660985	0.0691724722754064	0.0187174078116893	0.926170320181578	-0.144851605520097	0.470988827350469	-0.131791633518564	0.512292139245279	-0.0440819204150991	0.827177023717557	0.43962216385156	0.0217619881884153	0.538563849085078	0.00375345585338185	0.211006507552733	0.290742482419551	-0.232393160225566	0.24342604912977	-0.110906635447028	0.581824028210302	-0.318566360614545	0.105338402592797	0.173590771717451	0.386531918511405	-0.0240075424427707	0.905385621857422	-0.0745217733957553	0.71181633449525	-0.0204924567950505	0.919190289373908	-0.390930395998291	0.0437726156263075	-0.171355468735095	0.392770436938766	0.307966455712884	0.11810454925787	0.242725683113497	0.222501050963381	0.609875847816145	0.000731633199793645	0.3656376921222	0.0607177444539608	0.182498298527973
AC020594.5	0.0151037291929953	0.940396358151409	-0.390596658962706	0.0439686911991565	-0.500858621226024	0.00778950848953427	-0.115219671958583	0.567131738165481	0.340376464959598	0.0823409896325742	-0.0328307226721317	0.870861215439927	-0.571576184865579	0.00184286325749316	-0.309086169896514	0.116704657301751	0.280014864137161	0.157175481392815	0.0128505128940517	0.949275955196477	-0.284508613473618	0.150343816093238	-0.461844732664036	0.0153017591666216	-0.396404376747207	0.0406543049717646	-0.47787389306637	0.0117015549742381	-0.202673360900832	0.310649048139794	-0.198215502046046	0.321636241193159	-0.328028887146331	0.0948364280896466	0.271120225763053	0.171342813106236	-0.129975136559256	0.518173863213844	-0.0360304028016175	0.858394659056115	0.272122827987625	0.169702527637652	0.46892079119801	0.0136135785018264	0.385070783170648	0.0473174872032956	0.130434540512506	0.516683247589949	0.368374327191972
AC021188.4	-0.0735876623598333	0.715279724154297	-0.517876079413123	0.00565971462295898	-0.637087257650133	0.000352143431865844	-0.487440163165164	0.00991095202639402	-0.30516167603124	0.121665347742817	-0.524878944718366	0.00493913531376666	-0.596607435687985	0.00102082947940401	-0.137763091497294	0.493189974209634	-0.242364568632677	0.2232112923043	-0.107622871960525	0.593120713955075	-0.510017713193832	0.00657228005849739	-0.258085435398659	0.193688395609287	0.246758734483183	0.214671935144606	-0.124250347131959	0.536922172770425	0.0975670723368998	0.628285151695399	0.195496453640502	0.328453204506465	0.109547387938763	0.586488611187145	0.689424760309659	6.96043046957226e-05	0.286886203733353	0.146816462935247	0.507980336651996	0.00682815306747278	0.516962970929921	0.00575991309165606	0.791999096479022	8.57680307008686e-07	0.445191640944794	0.0199647391725622	0.510730101685042	0.0064847412118121	0.398118011298225
AC022007.5	0.231159956335246	0.246007283426322	0.666972659578733	0.000144993248666628	0.720207209000466	2.27768798361783e-05	0.467001743179861	0.0140553817994556	0.124989920913771	0.534482243035707	0.450415222632046	0.0183913531545646	0.316434182914534	0.107819856886514	-0.248618990811895	0.211124330454417	0.223878513210744	0.261614408802575	0.260740023314447	0.188982668824982	0.563520699698712	0.00220706295847279	0.143329183601356	0.475712910300247	0.0320673923928821	0.873839861925566	0.497240192463222	0.00831997291962977	0.144654943865643	0.471597699449308	-0.056066991750102	0.781192337710869	-0.209113194088782	0.295192919883876	-0.592848697871283	0.00111893358278978	-0.199640110470849	0.318099464829594	-0.296892285938374	0.132621628928276	-0.442946554423502	0.020674011982609	-0.381968672844592	0.0492837430669578	-0.499623141795172	0.00796733999242427	-0.491175445011688	0.00927695549282039	-0.129459293030735
AC022182.1	0.805770172773901	3.94753748458129e-07	0.713978415974313	2.88822444671087e-05	0.31198754200581	0.113134232354473	0.828673934109754	9.3900576763495e-08	0.347671358501292	0.0755719746684571	0.378754746029102	0.0513881286680474	0.143992565209444	0.473651441886779	-0.207479561058515	0.299067172555574	-0.115145784734119	0.567382022304055	-0.543572359200354	0.003384948438194	-0.198688622282388	0.320458996554227	0.0526663947720777	0.794174139099183	-0.0354142955279035	0.860792647695443	0.0589983536911674	0.770047455003707	-0.662990492411675	0.000164108116623039	-0.481630887603167	0.0109686641728969	-0.253210869948952	0.202538345544894	-0.460250701630697	0.0157049777611926	0.0587110730685994	0.771137751469512	-0.445892279539541	0.0197475158938366	-0.250900805325662	0.206827399091838	-0.428387287778076	0.0257897719671162	-0.673437614166666	0.000118121227687133	-0.844587397470937	3.04120461917006e-08	0.0873042818981491
AC022182.3	-0.275265181861807	0.164633193522168	-0.238872719439447	0.230157615871661	-0.218961451705304	0.272508975030687	-0.47701406451597	0.0118748901945407	-0.412408935312507	0.032539112899954	-0.509415148433301	0.00664709952292518	0.342160468548277	0.0806445258897959	0.621604044690845	0.000538280269529789	-0.00420950388607146	0.983374692286789	0.321737304718412	0.101727005490556	0.0306850913378265	0.879238085886206	0.190089268094944	0.342268572203329	0.190633952609505	0.340861331682619	-0.0296804984978854	0.883164589284002	0.241268057496507	0.225377235914812	0.220571051050231	0.268911054210713	0.374683360523962	0.0541545344702518	0.205971559004403	0.302671612854384	0.167120311276048	0.404746108209463	0.178014188196597	0.374355246761096	0.341754885037939	0.0810278482330712	0.187211712634442	0.349760712857995	0.416443815326811	0.0307140087328503	0.419889583997229	0.0292214809794975	-0.0156589879772825
AC023137.2	-0.381100963802112	0.0498450880881951	-0.249469338326637	0.209516000885819	-0.0930906446271168	0.644203522843522	-0.17121260940445	0.393171080404229	0.108586128542805	0.589797189200108	-0.0126673772008743	0.949997940161759	0.037307232697337	0.853428956780077	0.0671535460706743	0.739281751440848	0.195987887650129	0.327214661285602	0.0920071590820787	0.648079920497948	0.0904553456859026	0.653647468849393	-0.0543984595505788	0.787555050925644	-0.249133930840354	0.210149386215687	-0.362868541478399	0.0628458038019073	-0.105871036973377	0.599185607283183	-0.249019809079001	0.210365190567094	0.0580264222898404	0.773737867457111	-0.0716957983043287	0.722310975272377	-0.223649514844541	0.262115425669895	-0.156953786649584	0.434315115415316	-0.0170135254590444	0.932875529562432	0.013956619696608	0.944916146004317	0.240319001187338	0.227263244712103	0.100348861994142	0.61847353631853	-0.153665799505674
AC023590.1	0.0270728098826618	0.893369235455852	-0.291283437022296	0.140450009597431	-0.439697288117181	0.0217368963197213	-0.011138700251915	0.956025969501791	0.151213218331813	0.451514411057312	-0.109153495735477	0.587843380071898	-0.155348844339777	0.43908753498229	0.141663430864772	0.48090954743615	0.0529126619957467	0.793232168364933	-0.169277261974241	0.398621544238613	-0.373998308913194	0.0546312541996119	-0.138644471826935	0.490401193083339	-0.38742395832854	0.0458676409199574	-0.499150680111981	0.00803623990031824	-0.130411223532093	0.516758853297267	-0.265212420039113	0.181234566379943	0.292413973388348	0.138845889022802	0.183899229226676	0.358505108066988	0.0870774240885785	0.665829083843068	-0.0161162889970702	0.936408208990968	0.453952782565466	0.01738477153026	0.196448922173332	0.32605532376086	0.229957205006596	0.248542059250334	0.160352495868546	0.424302258268161	-0.00164279070528731
AC024084.1	0.143821671685105	0.474182054822995	-0.176281614426146	0.37909785180491	-0.357358721424111	0.0672516993357053	-0.0136264682626737	0.946217307980787	-0.0856834744128753	0.670880450973008	-0.190492452232155	0.341226575576502	-0.00638191305375541	0.974797051133628	0.314672258037675	0.109902960086603	-0.287570439573216	0.145812440238071	-0.429213436228434	0.0254743720085739	-0.463131527012703	0.0149825272822864	0.115324048757348	0.566778258873385	-0.107589713345091	0.593235264371319	-0.334466747543506	0.088155020036794	-0.196610793936386	0.325648869084429	0.0422384179198264	0.834303886953231	0.343750789518304	0.0791548102342141	0.199476648947284	0.318504060199249	0.326580476856401	0.0963907294413405	0.159830547838844	0.42583166851117	0.314710673824742	0.109857225703242	0.247879449814781	0.21252987727148	-0.000321434225392676	0.998730419561608	0.103487845333677	0.607478306997198	-0.0530157952687528
AC024257.1	-0.0186547313054633	0.926416883725949	0.0983489982091292	0.625520902339405	0.160703472103546	0.423275526190674	0.265714386353739	0.180378972349566	0.314658044091189	0.109919885511208	0.376046281978888	0.0532157814527156	-0.107161687495049	0.594714783913916	-0.226504524732896	0.255913471414877	0.154373756252301	0.442000778770286	-0.0919951390729017	0.648122975103062	0.116299951344022	0.563478103653628	-0.212604169683262	0.28702014076103	-0.403672400373723	0.0367898137661615	-0.121961441911545	0.544506637699758	-0.0227671436897665	0.910254136140455	-0.484831602934283	0.0103748450919174	0.0763756962440834	0.704959134192744	-0.244485845651144	0.21906090182924	-0.141399565069992	0.481735380748857	-0.171998911531435	0.390968807326347	0.0242461550031546	0.904449454591833	-0.240264433661606	0.227372003821855	-0.221859856673827	0.266052368922082	-0.169578443802964	0.397770541047155	-0.106275607777259
AC024704.2	-0.00964243326985184	0.961928485830741	-0.0277144500406766	0.890856710431775	-0.0114530654347049	0.954786130291855	0.256999709611096	0.195636097988448	0.56766458319939	0.00201266465993486	0.283188567057536	0.152328186440856	0.0785029472245257	0.697118618835316	-0.060470238370357	0.764468042721996	0.559189322130062	0.0024272864570256	0.147238322444372	0.463632018385412	0.11772017243637	0.558691016975273	-0.198608203616035	0.32065891215111	-0.382694960837975	0.0488177231670179	-0.495498072915386	0.00858598018126635	-0.471880071350674	0.0129548826707844	-0.248602469642327	0.211155660978496	-0.559586074857378	0.00240635919956986	-0.384544948725308	0.047646354785942	-0.533295596863063	0.00417743000812875	-0.663125535554256	0.000163425211884848	0.0690142242246499	0.732314951341742	-0.226193660265185	0.256584080805138	0.187881508681602	0.348008141606769	-0.33392252807722	0.0887056465122035	0.142005390462001
AC025171.1	0.0854300847861099	0.671800188491374	-0.0705246654176525	0.726674675738759	-0.250409715999343	0.207747108228466	0.0572305921526223	0.776763207719097	0.101873818856112	0.613121708364028	-0.177696231630151	0.375223004606792	0.15018594018685	0.45462988390894	0.316064979821382	0.10825391310438	0.14486188027815	0.470957027495916	0.0499563875430254	0.804558241824703	-0.181495488794264	0.36493058322267	0.105160534105765	0.601652877305913	-0.0403183439112285	0.841740369218583	-0.282445971694907	0.153452684887692	-0.200662780668387	0.315575358103236	-0.255340202231414	0.198639077749574	0.102671591710042	0.610329599289364	-0.0382130569116751	0.849909418843808	-0.0863782954645609	0.668360810464296	-0.284707890480637	0.150045865830708	0.389211806416689	0.0447897563929177	-0.145922583686169	0.467680194722906	0.231455303323724	0.245387455766852	-0.00205227370568106	0.991894187642418	0.100390518422778
AC025335.1	-0.033863480185176	0.866833959673336	-0.388975051084324	0.0449313325230499	-0.407367261280374	0.0349410020099868	-0.103279075136824	0.608207040510188	0.201379769277815	0.313813103965427	-0.0764647663543245	0.704630246755208	-0.398520279851867	0.0394973933794625	-0.1433419518606	0.475673189211594	0.122120077272556	0.543979380366936	0.0626874646803522	0.756084995282787	-0.227732775114962	0.253275025481863	-0.02446418909336	0.903594133388877	-0.188229125422861	0.347100645751458	-0.272229935454128	0.169527952268999	0.0601786023974097	0.76557263355865	-0.0823115005071848	0.683157252728394	0.0980735183102079	0.626494212426004	0.278603128316826	0.159366544015368	-0.0129124648709023	0.949031727651856	0.0552366256846639	0.7843571311078	0.266628140369329	0.17882872775818	0.0364345261612821	0.856822410263287	0.352119732035199	0.0716586520432676	0.307272947446039	0.118977763857989	0.150893448410897
AC026740.1	0.0550566608488291	0.785043478655662	-0.348221181608611	0.0750796119831985	-0.502802506784949	0.00751646682255877	-0.342632496780496	0.0802001472562473	-0.0621262327523722	0.758204436315496	-0.384760030906984	0.047511620844616	-0.526177607044071	0.0048144477344872	-0.262521065850254	0.18587015427631	-0.0793921690612409	0.693850091675343	-0.0871398540812157	0.665603181847368	-0.387260493891691	0.0459672065532522	-0.125441478796384	0.53299509423663	0.0873492907610823	0.664845546481683	-0.156000606634027	0.437146069904703	-0.195898008115298	0.327440968479568	0.0188825953120958	0.925520519864572	-0.253086292629174	0.202768082150173	0.519415305744328	0.00549414712916094	0.103760960752296	0.606525522576115	0.214927856088606	0.281660399245249	0.17825923104448	0.373687278363606	0.389498190182152	0.0446189751465374	0.396688774017319	0.0404972562550927	0.230929039907544	0.246492611209099	0.496296653197676
AC040977.1	-0.223472006858987	0.262504216363047	0.0271501323693926	0.893066403498177	0.145325872443533	0.469522154853244	-0.080705507208793	0.689032409747136	-0.116353932913973	0.563295811270487	0.0301427421657365	0.881357545576032	0.145024737754525	0.470453140391955	0.0682747795808705	0.735081155499755	0.0294367526197802	0.884117692573112	0.185121354937943	0.355264002296635	0.196971334712229	0.324744675015727	-0.0826367496222307	0.681969580573458	0.038219706591057	0.849883592115707	0.165996514076904	0.40795788283807	0.284670269365516	0.150102082893373	0.246830665279978	0.214534014661704	0.181397718896247	0.365193353498384	0.00851364285294883	0.966382683157926	-0.0455565320015544	0.821485842412028	0.121921712479731	0.544638723968375	-0.0536138278457016	0.790551767421495	-0.0168230388309394	0.93362542898098	-0.00797825216241525	0.9684956825154	0.0964816420828894	0.632130461379177	-0.330463045574485
AC058791.1	0.290682096543966	0.141308681171499	0.677941019536638	0.000102101783417462	0.696564022879667	5.43745361309376e-05	0.689595962530198	6.91989177491543e-05	0.344856712732178	0.0781312920441363	0.606795714139475	0.000791481394138276	0.537367171424018	0.00384639382815003	0.00182950792961304	0.99277401591225	0.201128524256845	0.314429934942792	0.0102850779468348	0.959393105186188	0.433795625431172	0.0237813636704729	0.192269856627163	0.336655778127948	-0.130351825581025	0.516951476472999	0.228146835010482	0.252389591440028	-0.141894051248954	0.480188356941386	-0.156923077329052	0.434406167143504	-0.121401205225879	0.546370604632705	-0.738544837808142	1.09013163119145e-05	-0.216934566917776	0.277083413035301	-0.497738160841293	0.00824522043286923	-0.500076125457231	0.00790174705307473	-0.618237573907315	0.000588580092947681	-0.61036531832034	0.000722494870899867	-0.647269363771424	0.000263035978819778	-0.321325819307039
AC061992.1	0.215656415783595	0.279993139024778	0.755048106647142	5.32530477374787e-06	0.866954575952715	4.95027532934331e-09	0.480162281943049	0.0112504595002169	0.0108143316045786	0.957305366488575	0.505801231615412	0.00711106378467018	0.538591795372265	0.00375130852421444	-0.115894774016749	0.564847213350671	-0.000766211606706346	0.996973671791034	-0.020917037806705	0.917521554720972	0.541024064098872	0.0035683840922594	0.176539224042658	0.378390505713459	-0.106024883640039	0.598651931496561	0.426232258659559	0.0266274310024464	-0.0314810732091858	0.876128922849461	-0.0250058360978829	0.901469774456965	-0.0732472391329468	0.716543279446658	-0.674941798940761	0.000112539780303788	-0.00106074534326917	0.99581035199007	-0.246846734710741	0.214503211246114	-0.644039570379771	0.000288867614777698	-0.578829507394099	0.00156045966036504	-0.694443828360604	5.85541617540232e-05	-0.617325258122219	0.000602898148522851	-0.114936408456994
AC061992.2	-0.143434865196713	0.475384194266442	0.367361052872272	0.0594219166675391	0.645570631507136	0.000276357321669476	0.279433470388251	0.158075214547888	0.0639961755171278	0.751149478818958	0.447847663049246	0.0191514954424335	0.391413771975794	0.0434898537226636	-0.112514603256761	0.576327019726735	0.124697074679036	0.535447744410925	0.0860578529950901	0.669522402377611	0.517153705858453	0.00573886010984444	0.11001196567803	0.584892472092101	-0.253414857359921	0.202162550916572	0.112057293090575	0.577888041058592	0.068344858235137	0.734818857775587	-0.160456393904088	0.42399817674868	0.130577491234856	0.516219845052597	-0.58085173228216	0.00148872371221761	-0.172507249755923	0.389548805192601	-0.279804970357856	0.157499880425154	-0.503637244841675	0.0074017127357783	-0.5123174997644	0.0062932120742275	-0.367704919771808	0.05916595247144	-0.318032082245009	0.10595617084263	-0.279236842877449
AC062017.1	-0.276566743507098	0.162565145661767	0.366403221439746	0.0601394435287656	0.697008610669489	5.35324583019111e-05	0.0062166322087756	0.975449569296292	-0.126077609363228	0.530903417300086	0.251609790456432	0.205504514517881	0.415623593356319	0.0310781807810541	-0.0773418685101923	0.701394361737161	0.297812386273169	0.131368335874914	0.588821882355149	0.00123299935269679	0.791157429204962	8.97655622976107e-07	0.0835318482799066	0.678704881945102	-0.0080685943669547	0.96813911856558	0.451879948090302	0.0179689260528555	0.398976976528978	0.0392511596149754	0.0962885006030399	0.632815679268153	-0.0830666531739279	0.680400889065246	-0.481916164796657	0.0109146133920938	-0.236408067799642	0.235146455710258	-0.152643637109264	0.447195263303452	-0.361718532320279	0.0637463860295409	-0.464962941984721	0.0145376891935227	-0.144380193891334	0.472449017503918	-0.141848929697979	0.480329416409878	0.0240846764940276
AC062029.1	-0.392749108860743	0.0427162347395191	-0.600649530809463	0.000923740351424944	-0.553147574647898	0.00276579968300447	-0.4841386584833	0.010501075554639	0.0244689199432295	0.903575576000935	-0.365021354125238	0.0611864758810687	-0.175616012485849	0.38092899698203	0.224343421227403	0.260599165936694	0.257363236309528	0.194982466959416	0.358458010254431	0.0663541522054169	-0.1176761167084	0.55883923481086	-0.0114258677191246	0.954893392587922	-0.0198968388460184	0.921531813635795	-0.416288029593227	0.0307829106455485	0.00944881824538727	0.962692413451251	-0.0379389016730508	0.850974343246255	-0.244230724442843	0.219557289047159	0.298101384944125	0.13097646702061	-0.273366349880776	0.1676834792492	-0.0619051705961249	0.759039726698079	0.404432044780882	0.0364034633657255	0.243181192905363	0.221607320183953	0.738272725357482	1.1025977599806e-05	0.446908450875489	0.0194359089410738	0.378998867161751
AC068282.3	0.07087178406024	0.725380418988908	0.215182546944079	0.281076839178473	0.191049738065473	0.339789457446774	0.126175785609613	0.530580950099191	0.0513120057283849	0.799359673244554	0.0915633968086543	0.649670168859319	-0.0140837671305488	0.944415081027424	-0.196625174012087	0.325612776148671	-0.00353683067462059	0.98603111569062	-0.0512627351936782	0.799548472830191	0.0774266442201152	0.701081867652634	-0.0129874812358643	0.948736003596894	0.137475043010877	0.494103115430015	0.166541002259762	0.406399977953787	-0.22398236750504	0.261387394788438	-0.144897791634421	0.470845892406431	-0.150395605430226	0.45399310104191	-0.118578723389083	0.555806156268858	-0.0167845173618239	0.93377708535534	-0.091437736487329	0.650120752727997	-0.323754447349019	0.0994783109456976	-0.298679955483918	0.130194509280312	-0.165763917111625	0.408624412364818	-0.259099556837937	0.19188125144605	0.126792687169268
AC069363.1	-0.216220779936993	0.27870596438148	-0.331467441117072	0.0912220133892322	-0.300492981416429	0.127766163373243	-0.408442624802051	0.0344171359468951	-0.323888491775206	0.0993302088449705	-0.414846098322983	0.0314265838002115	-0.122386101911638	0.543095727909556	0.095905096005462	0.634176779579251	0.0108358743995195	0.957220392689884	0.273042125903574	0.168208267072487	-0.0679986334987497	0.736115026015267	0.0878453810248261	0.663052226813081	0.0500580208311171	0.80416821090064	-0.126459865874827	0.529648393301193	0.282284208473462	0.153698423486555	0.14753981197391	0.462707003027332	0.256526090519333	0.196489936897695	0.24705724846011	0.214099954797188	0.112942468831792	0.574868200176703	0.214378623681409	0.282921450622901	0.276764102213997	0.16225317605574	0.520338921413864	0.00539677985092647	0.445923013814007	0.0197380316562691	0.456744801946496	0.0166227117424857	0.259955953544016
AC073046.25	0.459194940078095	0.015976832925418	0.805789351580684	3.94310730427285e-07	0.678413578612364	0.00010053772042224	0.716576124594217	2.61784175681722e-05	0.190248424425571	0.341857017700536	0.476802210020341	0.0119179247907557	0.572813881029807	0.0017917725574696	0.0778533877006573	0.699509558373985	0.0182251146924216	0.928107132905165	-0.151871881866085	0.449522832401913	0.289118532085413	0.143559046302172	0.175564528370218	0.381070847552865	-0.0471740725776883	0.815253171121715	0.283392158405222	0.15202092246478	-0.242092121838404	0.223748148022485	-0.319097790461228	0.104726592215876	0.000688274950606221	0.997281499281097	-0.717292560044961	2.54735221704291e-05	-0.0507063522519707	0.801681235504951	-0.472294241463353	0.0128648399438981	-0.372532713355469	0.0556621698792407	-0.738156415768164	1.10796493739536e-05	-0.704721917186903	4.06523673466662e-05	-0.730057375707233	1.54437838327029e-05	-0.189140390432401
AC073072.5	0.259811135004498	0.19062020146853	-0.0710250479841916	0.724809197430934	-0.237872565676985	0.232173496634165	0.0252806921882961	0.900392031378847	0.0829608599620957	0.680786801881111	-0.137914928054319	0.492708979524732	-0.363534371677683	0.0623289158443809	-0.298114267371923	0.130959018868888	-0.0470530195099719	0.815719235357539	-0.139737863755764	0.486952678517658	-0.286287175128518	0.147699520457163	-0.109580703714041	0.586374085890074	0.00490938357553142	0.980611013044828	-0.106004243876787	0.598723516626548	-0.280447685207446	0.156508040378658	-0.0493780067617015	0.806778719812176	-0.290961335324301	0.140909478447889	0.179847949318738	0.369373370186797	0.0611052344304048	0.762064510387181	-0.0212770848386491	0.91610672546299	0.0678545056398229	0.736654808369581	-0.0649370675233255	0.747606993412551	0.137844809929129	0.492931073549773	-0.057347153217414	0.776319902168939	0.633955582845496
AC073115.6	-0.36831500964667	0.0587139335053214	-0.536351768502377	0.00392678365380856	-0.403724856390278	0.0367630301043144	-0.406442105422299	0.0353967869665463	0.0406803331640565	0.840337344247505	-0.217586072343258	0.275607721108793	-0.262066302391348	0.18666148652479	0.0649934717060508	0.747394788105999	0.251959433180211	0.204854250677492	0.286605417969787	0.14722991005897	-0.0497255556452758	0.805444258661495	-0.266701152253552	0.17870526073983	-0.155751218767099	0.437888396315097	-0.332382502070946	0.0902778950585887	0.200758155364272	0.315340589888784	0.190875949432037	0.340237228962444	-0.0040939899094951	0.983830851779602	0.236735150357704	0.234480289162916	-0.196680175465503	0.325474749061296	0.0401680770688111	0.842322923479002	0.362642651772308	0.0630219165602836	0.41040419869399	0.0334777743488515	0.51748505491218	0.0057024410782457	0.457155577782148	0.0165129518104266	0.143234698646964
AC073115.7	-0.240027724255769	0.227844194884649	-0.10871678160361	0.58934701805052	0.0822238007458516	0.683477621327392	-0.0752133058736538	0.70925593546865	0.195286175997144	0.328984029931374	0.187156851455103	0.349904493717664	-0.0561572087198033	0.780848695474534	-0.100202984308338	0.618986495825911	0.307465207404995	0.118735210035051	0.344846333868876	0.0781408503281106	0.296819975954707	0.132720491174196	-0.130853680885811	0.515325095932035	-0.062523600535069	0.756703635969259	0.0714563784923198	0.723202381471477	0.219286382370367	0.271780182915969	0.0431800868043242	0.830661822217178	-0.231318005745294	0.245675466275869	-0.0563927953765949	0.779951520306567	-0.284275203790658	0.15069333800409	-0.0520678249903976	0.796464837607013	0.114677112496205	0.568970748546025	-0.133873167213558	0.505592665611039	0.125623732185579	0.532395422682198	0.0943832433966808	0.639590838217961	-0.0236195278225961
AC073283.7	0.696941713044182	5.36584223919882e-05	0.468368348247752	0.013739566020879	0.102396717581163	0.611291027605103	0.452554481345736	0.0177770891138964	0.0307394722228357	0.879025614037218	0.0331976634650725	0.869429958247681	-0.0765661748736427	0.704255863373867	-0.220497102176073	0.26907567733295	-0.284251886872836	0.150728286081226	-0.487117920459831	0.00996730245981532	-0.317539542934135	0.106528062068342	0.223446943537194	0.262559141938258	0.140630119283526	0.484147679678234	0.208291644443168	0.297137309145006	-0.36642919914821	0.0601198947181708	-0.0675758993282306	0.737698580097542	0.0498692881054627	0.804892533550774	-0.0640272346502453	0.751032461249206	0.389696695993849	0.0445009014698165	0.0168617848146868	0.933472890988849	-0.034711215411674	0.863530619879987	-0.107143661197107	0.594777128543722	-0.482610869453521	0.0107839171622795	-0.438820614341253	0.0220311844234116	0.277252499084798
AC073321.4	-0.109149855885689	0.587855905450717	0.345491931500319	0.0775479932872831	0.559960863930835	0.00238673283092789	0.0670058947469883	0.739835460608896	-0.206390488471576	0.301667575628833	0.102212179105052	0.611936841636952	0.483836222388931	0.0105565691535519	0.157743162387439	0.431978206917768	-0.0301089951039109	0.881489453061108	0.256634502210957	0.196294267008009	0.4969635423245	0.00836174732065781	0.336043629342792	0.0865741706235927	0.301020487779106	0.127065875776062	0.549945224822829	0.00296106876515222	0.396878554260123	0.0403927252555158	0.33399435938094	0.0886328209671586	0.0581085435585955	0.773425866997085	-0.273892650931065	0.166834068725634	-0.083547799731806	0.678646753197591	-0.0169034547767085	0.933308844226454	-0.251261274582562	0.206154082038652	-0.453473946849887	0.0175183074108797	-0.293215748519212	0.137716301339426	-0.10750608523596	0.593524209941822	-0.342245933505172
AC073342.12	0.324519161531008	0.0986356131752627	0.0192077013699959	0.924241782326323	-0.215589837343713	0.280145237490748	0.197311099317468	0.32389399018771	0.120182905055409	0.550434229390751	0.0209227966744762	0.917498922918327	-0.287789344996801	0.145492270208981	-0.198785095679457	0.320219270835562	-0.159756671964625	0.426048382958476	-0.413612565611916	0.0319857839968212	-0.419626142333055	0.0293334824294166	-0.24154159277036	0.224835606883968	-0.255097597465034	0.19908072035646	-0.242820991912189	0.222313850785208	-0.366767634748419	0.0598656657082332	-0.178620163699986	0.37270466480484	0.153688979776778	0.444052855321787	0.0913851452210855	0.650309366418044	0.223237289760358	0.263018884083914	-0.00122686141551817	0.995154246933036	0.095553821326917	0.635424837867586	-0.0687908169176306	0.733150358190652	-0.1084350062615	0.590318073416653	-0.147661666039366	0.462333410689874	0.251221681296831
AC073934.6	-0.476464058679423	0.01198688305055	-0.0919660281438304	0.648227252440925	0.28435896081661	0.150567848328414	-0.28343468622073	0.15195679461423	-0.158078879333095	0.430986409472789	0.103874226731484	0.606130569408323	0.190414941885123	0.341426746632015	0.122733916190588	0.541941408379083	0.201755025532009	0.312893205723259	0.568533808063886	0.00197381239276525	0.555733564127604	0.00261626369033154	-0.00142076860616801	0.994388379816487	0.103546206849711	0.607274655640614	0.333493650318589	0.089141402326384	0.624273344482193	0.00050110644435044	0.266964272323824	0.178260804218811	0.0176866716019184	0.93022596940214	-0.0831244339736353	0.680190149234316	-0.147551165739276	0.462672186847967	0.181162703221094	0.365825444471204	-0.000951943758092773	0.996240084724485	-0.0627503365893581	0.755847672212004	0.113271194234281	0.573748516557831	0.296627576115513	0.132983801083913	-0.0507478796087309
AC074117.10	0.0752780579019516	0.709016348322038	-0.411381140535081	0.0330176712141245	-0.582149201053372	0.00144421295653539	-0.167700227537681	0.403094294986286	0.139867737008664	0.486543882131982	-0.277775971866597	0.160660346833551	-0.351643427018671	0.0720700606012496	-0.0283755994987877	0.888268867004582	0.0419177567049112	0.835544864556126	-0.139084986548488	0.48901034677345	-0.466102502959786	0.0142664511939163	-0.142525684480572	0.47821596545263	-0.107017999197884	0.595211813117937	-0.463480187949031	0.0148969842799649	-0.326140909206933	0.0968661942338382	-0.11254383807085	0.576227290664063	-0.0383552545529743	0.849357169591925	0.368409551367083	0.0586441284260416	0.0557449981068532	0.782419158799604	-0.00509933179519285	0.97986098343257	0.45690944407466	0.016578647186873	0.183953631425694	0.358360462189933	0.450089799306023	0.0184863034503198	0.202290961822826	0.311582311387769	0.292783604610693
AC074289.1	0.288412544409344	0.144583548093239	0.592791554001951	0.00112048596223118	0.45338734940322	0.0175425471900644	0.420489627509044	0.0289676623980927	-0.0143591720507775	0.943329831207389	0.198719231626776	0.320382923799557	0.482197998230543	0.0108614332406281	0.151438895753745	0.450831510919761	-0.032146052442291	0.873532838571166	-0.0568317488622444	0.77828060574947	0.189199767188172	0.34457415961888	0.083025232005307	0.680551975986214	0.0816755710113141	0.685481523728714	0.270164380733518	0.172916943334931	-0.142557150656867	0.478117815307944	-0.213536465262221	0.28486202971946	0.00184978595718863	0.992693926135419	-0.425146411487499	0.027057773921303	0.0206184387099792	0.918695106325083	-0.247063188046633	0.214088584477268	-0.17775309147289	0.375067738799148	-0.347627979730289	0.0756109250150241	-0.451326486984205	0.0181275974030955	-0.482215392450169	0.0108581581521229	-0.0511443916374089
AC078883.3	-0.106132336444808	0.598279310567167	0.452997061026043	0.0176521365646144	0.720527754908396	2.24964251047287e-05	0.483801188765009	0.0105630132056126	0.375343018470849	0.0536985696600117	0.692406906612513	6.28355062910418e-05	0.51767076813535	0.00568211468519612	0.00540437908029774	0.978656508834373	0.457371770970293	0.016455424875846	0.342773781803337	0.0800675017971008	0.708968007938306	3.48083909547986e-05	0.0353317630816026	0.861113969240834	-0.250835760428804	0.206949055169513	0.167003522245173	0.40507922492136	0.107643376490921	0.593049883353613	-0.201782994296776	0.3128247102622	-0.115496021004536	0.566196079217528	-0.758022818305714	4.65261964543997e-06	-0.422457214416339	0.0281478342622094	-0.483540596864405	0.0106110492809549	-0.37329902832272	0.0551212558882054	-0.660867239642505	0.000175180913192774	-0.379706946915163	0.0507574334958368	-0.433277559888268	0.0239680579098904	-0.526381927329561
AC079210.1	0.148554352433375	0.459601347416165	0.69238826386657	6.28759394565989e-05	0.825332418408464	1.17267706323306e-07	0.582616347816386	0.00142847104763651	0.167955535785984	0.402368287468144	0.640119795978215	0.000323188254931133	0.510295067565562	0.00653808082746545	-0.121273200851089	0.546796904783495	0.083845680857499	0.677561573361889	-0.0579505265245142	0.774026246090401	0.516732623985701	0.0057854253894705	0.168558696287486	0.400656035424175	-0.297468787151394	0.131835349337779	0.247652307050169	0.212962847205027	-0.0588541345398791	0.770594746885941	-0.314288995486047	0.110360011293935	0.11300196636618	0.574665471575939	-0.745433398264307	8.13665453758631e-06	-0.0707935212279242	0.725672163439267	-0.347321482207869	0.0758865711551559	-0.638046260583699	0.000342750357431274	-0.69177368764653	6.42218391494474e-05	-0.6845016293429	8.21996641455001e-05	-0.609135929767073	0.00074563833202956	-0.289683300403491
AC079354.2	-0.135712636956439	0.499708540231124	-0.0730308557265237	0.717346812833105	0.0696456687016607	0.729955346979608	-0.206339326261738	0.301790083076512	-0.265078150799453	0.181463904634552	-0.178989317459012	0.371701225546472	0.0383081927637534	0.849539934560754	0.0368067233360428	0.855374842259589	-0.120944911363657	0.547890931680384	0.159085274275416	0.428020690362269	0.117658119198792	0.55889978945885	0.419417109757024	0.0294225982870133	0.33248930323607	0.090168185061949	0.258824667496069	0.19236994492302	0.322265296005521	0.101134770905952	0.239216408832769	0.229467590354736	0.135380659416633	0.500767945642395	0.0334554404172172	0.868424735770781	0.0277964939007501	0.890535517950851	0.127092081341999	0.527575816133252	0.156255980169295	0.436386631784934	-0.110831417670554	0.582081730118923	0.0630036217210542	0.754891814090896	0.223874669619593	0.261622812921399	0.174776821747489
AC079630.4	-0.262853064202997	0.185293916858693	0.382628376392481	0.0488603017779155	0.624680854655553	0.000495633344511059	0.163258455021293	0.415842538973377	0.0824214158548875	0.68275580586536	0.300751660082811	0.127422405158984	0.845506816034364	2.83865703433431e-08	0.457449487582856	0.0164347856159873	0.438732976239366	0.0220607812579212	0.551090469614184	0.00288992300527793	0.746744046735531	7.68821816325914e-06	0.164748156149195	0.411542296695657	-0.0657100811260799	0.744700310268337	0.199576487440106	0.318256905189184	0.196180882510952	0.326729042703906	-0.0165279418202107	0.934787262920655	-0.138158681411644	0.491937300468931	-0.646110969838066	0.000272057207164743	-0.426891460327246	0.0263688926357026	-0.476607526030548	0.0119575857518949	-0.226626014807228	0.255651698983486	-0.511028144003481	0.00644841044069051	-0.139916777959562	0.486389563359762	-0.27375966416298	0.167048412314591	-0.421344532340417
AC079807.2	-0.308379396462574	0.11758685030944	0.129957484944227	0.518231178533927	0.364108196368093	0.0618861044930246	0.154837606509355	0.440613653425686	0.313866820557891	0.110865095428885	0.410459957462003	0.0334513763679459	0.161756772808048	0.42020245016598	-0.127902675609563	0.524924156004772	0.620820870720849	0.000549634068939448	0.585505019345813	0.00133438200631097	0.594340460181262	0.00107906211898935	-0.296009188770624	0.133832668244328	-0.28457811884661	0.150239846668645	0.0305971046773066	0.879581876322915	0.268266196797507	0.176072981210254	-0.268082825559932	0.176379985784356	-0.208740426843403	0.296074167148295	-0.422309089176349	0.028208892825339	-0.519503158716932	0.00548482217716648	-0.376234441855877	0.0530871888490591	-0.045496461189454	0.821717512178793	-0.0675572095672912	0.737768615761388	0.0429627388664249	0.831502152197342	-0.110237720507315	0.584117536320426	-0.228987184864235
AC079807.4	0.185702155630816	0.353729808932398	0.525958259210336	0.00483531840380788	0.544588223521971	0.00331410027549761	0.628766949570913	0.000443576593664673	0.40854232249555	0.0343688885742376	0.566797520450604	0.00205207387789895	0.375565230866448	0.0535456522816968	-0.0869922741766508	0.666137243409354	0.215165110774768	0.281116765198887	-0.0648328485537524	0.747999135995802	0.32394605469993	0.0992666597965447	0.198359023945178	0.321278842218234	-0.0741285522909729	0.713273599080448	0.106406230392129	0.59732995832673	-0.264926403341851	0.181723339694825	-0.209280692617729	0.294797479386736	-0.32084657145389	0.102731984729756	-0.65845020770477	0.00018858231671713	-0.38101760180013	0.0498992809687198	-0.534593948774067	0.00406933399715644	-0.352647546209252	0.0712048636667504	-0.537312114129254	0.00385071650214021	-0.501898487711106	0.00764242874928551	-0.61971226479154	0.000566062896619802	-0.320801843235766
AC079922.3	-0.135326428963183	0.500941111750778	-0.351200270091748	0.0724544650297958	-0.378916988090825	0.0512802340929945	-0.154792865342415	0.440747347905737	0.12729170915627	0.526922188299663	-0.20999527887571	0.293114185679275	-0.112432094671154	0.576608523442633	0.124678086944199	0.535510374613926	0.319990932082228	0.103704328463086	0.294086385391898	0.136497242173859	-0.0831586856264734	0.68006523666472	0.0310629176246906	0.877762048191754	-0.140656157556061	0.484065946409149	-0.369774260605975	0.0576436780393947	0.0456286544069232	0.821207713640198	-0.12046304933062	0.549498576726394	0.0646669269333338	0.74862357212708	0.0985347488248073	0.624864964217272	-0.166612596089008	0.406195379917746	-0.148312387693033	0.460341040202481	0.485529974937836	0.010248909546683	0.27159264729646	0.170568536198017	0.484689341826131	0.0104006563150623	0.283674777585218	0.151595122469093	0.0410154293492124
AC083843.1	-0.0216693605657365	0.914565535364106	-0.615940390219951	0.00062521303022922	-0.762568360820745	3.77110732806446e-06	-0.109007228475148	0.588346803233016	0.378828168784427	0.0513392788444525	-0.101139276556512	0.615697186728011	-0.70231507586318	4.43384957292364e-05	-0.267318651072428	0.177663416351556	0.0710324645605957	0.724781559159613	-0.365107637919943	0.0611206874493872	-0.639844734008383	0.000325725571105498	-0.43997033386629	0.0216458965411406	-0.382326883082342	0.0490534631840185	-0.774366347141773	2.13838120965368e-06	-0.46140471050136	0.0154122012741045	-0.341895227636407	0.0808950518969693	-0.064385549503258	0.749682872900169	0.393755928076833	0.0421401901380734	-0.0775204632056565	0.7007360942239	-0.0354593898879641	0.860617092064868	0.433186424491811	0.0240010231564651	0.396601695672873	0.0405452909722531	0.434880148745171	0.0233943663391667	0.214618374941216	0.282370534866535	0.212549908466829
AC083843.2	-0.426703854399595	0.0264422635376985	-0.608052790338464	0.000766560567656596	-0.573108081263225	0.00177980941893695	-0.599666003408875	0.00094659388882791	-0.172979931839766	0.388231051370444	-0.52199190382548	0.00522616781795221	-0.291062377447186	0.140765228195585	0.135864877560418	0.499223084359504	0.113140688200954	0.574192921827702	0.315535108934084	0.108879125096036	-0.18707749290058	0.350112539872897	-0.0631225976294719	0.754442939269504	0.132242110418095	0.510838592996803	-0.246977118417133	0.214253389975776	0.155262737327918	0.439344377054401	0.211106052495335	0.290509669810574	-0.12611175127824	0.530791265051034	0.48916088892366	0.00961453481038022	-0.166083667525167	0.407708292715589	0.153681796819507	0.444074407576931	0.478399457639414	0.0115966452156713	0.45775747746632	0.0163532021245309	0.713657258871238	2.92332150028455e-05	0.55762162112439	0.00251151162223796	0.265224106322471
AC083949.1	0.207066434515379	0.300051946314303	0.0548256491748388	0.785924737880053	-0.0988190417286386	0.623861585306368	0.0932561355527608	0.64361223971776	-0.0367697726076276	0.855518532550354	-0.138862995604538	0.489710994005877	-0.0199321879392906	0.921392829430269	0.0594192344678864	0.768450885574464	-0.16472544560552	0.411607667521801	-0.131145617868998	0.51438015377997	-0.205671747350675	0.303391442396844	0.277907410945212	0.160454259336266	0.214181753264855	0.283374342768282	0.083804762076463	0.677710603187037	-0.0714514254197848	0.723220826443725	-0.00805532069825277	0.968191506904589	0.00779474240618745	0.969219979665694	0.0680524064704229	0.735913668754911	0.0988653325147232	0.623698269256514	0.0087293985005192	0.96553123309787	0.164548706296821	0.412116597709071	-0.198306441854882	0.321409754146689	-0.0327462539757853	0.87119074303382	-0.0371211407839358	0.854152349720082	0.254692830938
AC084082.3	-0.00530048940257243	0.979066710658666	0.601091634275694	0.000913624600032337	0.83637551399233	5.52301990910699e-08	0.550181889303717	0.00294624496981993	0.338134557644801	0.0845112179559289	0.729623448942929	1.57158612100349e-05	0.536038525471486	0.00395187011558799	-0.118760517679203	0.555196176782446	0.400970068487726	0.0381908340250319	0.260817590637815	0.188846367480216	0.710520477489825	3.28660728886917e-05	-0.0365930959506925	0.856205637104566	-0.300756359770492	0.127416165992263	0.209982135024522	0.293145092832113	0.0362415969600512	0.857572938452874	-0.264292252053035	0.182810310765382	-0.190921556044997	0.34011968785616	-0.815185666903496	2.24018358833826e-07	-0.384421847636798	0.0477236044699034	-0.527667307912787	0.00467471649564312	-0.520668918055894	0.0053623477770047	-0.617069709283467	0.000606962842756419	-0.493113109598469	0.00896167500612059	-0.576417845121249	0.00164989385783851	-0.310420756824525
AC087294.2	0.566307812605541	0.00207462364243885	0.642128626154209	0.000305177372588958	0.427745484127383	0.0260369742369877	0.875356291177953	2.29659738860952e-09	0.638517279168877	0.000338217867310334	0.647006397452679	0.000265060496285463	0.181893234359291	0.363862729580371	-0.294452784127293	0.135986556733137	0.294253841868024	0.136263669813223	-0.260195206185084	0.189941939843429	0.0829092523160109	0.680975084891218	-0.119041071354119	0.554255430042733	-0.339724105036818	0.0829680700254999	-0.100401611329339	0.618288093218684	-0.577766670099293	0.00159934444597904	-0.419183424737707	0.02952248258423	-0.356567020359205	0.0679038925738295	-0.643798720364369	0.000290880179764708	-0.256434526968756	0.196655302342108	-0.666961176587844	0.000145045414771454	-0.399576191437318	0.0389299416078673	-0.431851060477092	0.0244882907735596	-0.560151739791066	0.00237679024696468	-0.848064359652151	2.33789818228363e-08	-0.183154152662503
AC090427.1	0.0117527002904804	0.953604482227191	0.256666456942635	0.196236618181469	0.249775480198294	0.208939014424872	0.194661151255573	0.330564922341691	0.00560441377216161	0.977866699508075	0.119830355569444	0.551612752907298	0.28072198276624	0.156086099510499	0.11980050473572	0.55171259347051	-0.0750402577007661	0.70989635851328	-0.106299366428031	0.597700286323054	0.0981413770189254	0.62625440109483	0.0441036679727224	0.827093027572124	0.108047672905172	0.591654030387462	0.12305374317053	0.540880987541385	-0.164796243208575	0.411403900299571	-0.277059643075724	0.161786800657401	0.0459345306838436	0.820028384461531	-0.23371521926098	0.240678737195588	-0.0739331341855247	0.713998178033902	-0.168097628929232	0.401964543142596	-0.233218875673835	0.2417077531255	-0.490011844711493	0.00947070828755537	-0.2291564160412	0.250239178800332	-0.242691836812198	0.222567555437156	-0.140251441257231
AC090587.5	-0.156983997250165	0.434225552466433	0.139876815121424	0.486515313862981	0.32967072454995	0.0930974265435913	0.137796112102777	0.49308534996658	0.296777587864772	0.132778469079402	0.36121758515097	0.064141794915936	0.0732695913450347	0.716460291933257	-0.289855917812815	0.142494570036139	0.487393797490109	0.00991904354056538	0.360211504532318	0.0649416538110989	0.464057921876509	0.0147561274250071	-0.266540087789622	0.178977708584904	-0.252142118156112	0.204515053070725	-0.10263786239109	0.610447540549347	-0.147718184323705	0.462160184941248	-0.378482519352932	0.0515695658560326	-0.394814054045929	0.0415414533577612	-0.442014715838157	0.0209743879764272	-0.407335398241233	0.0349566210256207	-0.41810795485239	0.0299857046164317	-0.444663238067414	0.0201298538677459	-0.202579329344579	0.310878375965632	0.0605434629906912	0.764190770088837	-0.275083785465606	0.164922882817996	0.109349401944728
AC090952.5	-0.371601399933637	0.0563251249442579	-0.172553185041404	0.389420633875502	-0.00879072843663964	0.9652892096129	-0.230578521470346	0.24723051453322	0.0926272217570246	0.645860411846759	-0.0701534669656997	0.728059526274659	0.0676044340295714	0.737591656682231	-0.0249938610463016	0.90151673393273	0.518379982300288	0.00560505371808786	0.589664127027912	0.00120834311362362	0.331283657803571	0.091412527406617	-0.11653342799586	0.562689859611262	-0.137023125308556	0.49553744635911	-0.107858789772141	0.592305982280712	0.182052963561253	0.363434410773059	0.079992001449197	0.691648288882595	-0.225195654426916	0.258744752223865	-0.0704899228481845	0.726804256284442	-0.413407754139733	0.0320794012821103	-0.226292322758122	0.256371118174352	0.237112774415453	0.233712746782845	0.197062262787494	0.324516880437965	0.429125126037659	0.0255079361637242	0.157936024148051	0.43140829021779	0.0935695873445483
AC091133.1	0.0462526531012986	0.81880224448363	-0.224813274901967	0.259575725282182	-0.356916005632907	0.0676158041283051	0.184673064378989	0.356450858211075	0.503100206360873	0.00747537071428603	0.102137274177285	0.612199061039304	-0.0734754169267621	0.715696266922248	0.106811900589149	0.595925034997547	0.327700424321777	0.0951872412207135	-0.157920758467972	0.431453386194698	-0.271096717814726	0.171381405919306	-0.314034978924238	0.11066370833526	-0.355500704195673	0.0687900102199688	-0.699609852718744	4.88334145015411e-05	-0.530356568209109	0.00443117668472504	-0.505523951553656	0.00714776033668248	-0.204245129709495	0.306831277665857	-0.144073170883359	0.473401273066796	-0.346748105824011	0.0764042974081695	-0.529050825156189	0.00454804323586025	0.320396096043702	0.103243050692488	0.0787008959259188	0.696390556480413	0.22876838281717	0.251064266211578	-0.143043521875678	0.476602028475253	-0.0225856653105026
AC091633.3	-0.0849386181660566	0.673585397020028	-0.684481325577453	8.22555322413508e-05	-0.756291453752504	5.03421207127892e-06	-0.472921326939656	0.0127294970792584	-0.0683936672991424	0.734636187248899	-0.441907565410316	0.0210091551351584	-0.626241518996991	0.000475152725606712	-0.102724048985035	0.610146190878051	-0.121845419221697	0.544892413874264	-0.144217676528941	0.472952954273332	-0.530308909693576	0.00443539690001876	-0.129034670823924	0.521231861132792	-0.0913043250618459	0.650599261390345	-0.40170010824086	0.0378082187541395	0.000403531951033631	0.998406155555506	-0.0152642541532715	0.939764005664657	0.188612773528008	0.346100727997776	0.672623326231242	0.000121243584846306	0.265702245419239	0.180399633104731	0.402496491989831	0.037394327249562	0.577909769259737	0.00159406082805813	0.5074836028653	0.0068917944005287	0.546056748661734	0.00321392290040001	0.564112365402496	0.00217835653691396	0.330917798138173
AC091729.9	-0.0288803650818842	0.886293885542936	-0.118939983701996	0.554594310673067	-0.14515768651736	0.470041999192421	-0.183022626618718	0.360840588540782	-0.124348927630036	0.536596642271507	-0.232323504270072	0.243571369103721	0.0514198101437988	0.798946616293639	0.237562995926855	0.232799832281721	0.0808095728803624	0.68865117121052	0.207249289532402	0.299615823048629	-0.0117457918191284	0.953631725591707	0.0658040083249505	0.744347357048986	0.0513652410082902	0.799155693537454	-0.0403412448588718	0.841651593992746	0.104245850349508	0.60483549439625	0.136657079971649	0.496700756408971	0.055371600792832	0.783842468057017	0.046618076809125	0.8173943042976	0.0446200466062183	0.825099152584678	-0.012481193358695	0.950731981490625	0.214243930043099	0.283231257934518	-0.00243644318792904	0.990376906988881	0.241907043506018	0.224113338250375	0.183064915429851	0.360727715773668	0.35740767005406
AC091814.2	-0.215975121594139	0.279265785005798	-0.226887765675063	0.255088302793963	-0.176504555205894	0.378485655181424	-0.0323167745224879	0.872866543234802	0.324854310259251	0.0982679769415574	0.0620517855332293	0.758485707966412	-0.135578395470002	0.500136796611439	-0.0781561262677654	0.698394869651489	0.358557334861608	0.066273513953388	0.19414481563628	0.331874377776837	0.0456256344321581	0.821219359277436	-0.000390466835394915	0.998457759244325	-0.129515653112197	0.519666821086616	-0.332431628853833	0.0902274177514231	-0.193221970748467	0.334222586084729	-0.331731221351364	0.09094909632818	-0.322799377953912	0.100538330069006	-0.0738019674390809	0.714484659110528	-0.412837779100981	0.0323410911723904	-0.345448599196837	0.0775876777162499	-0.0510088583981495	0.800521476514718	0.02787807361796	0.890216159253968	0.29948970316967	0.129105823679593	-0.00265443051614828	0.98951597836845	-0.0135451829234421
AC091878.1	0.145073307418813	0.470302918145047	0.710431984715347	3.29741393163525e-05	0.879344437927651	1.56417871253076e-09	0.560062083865657	0.00238145592274438	0.148163376443316	0.460796882408755	0.615498879723379	0.000632477001602593	0.446066019602616	0.0196939507925203	-0.256977779970676	0.195675576227749	0.129959257769122	0.518225421979694	0.030846014428767	0.878609366125555	0.584037088879814	0.00138150251909344	0.179393681561562	0.370603883601271	-0.159720388388683	0.426154842726894	0.338588000648117	0.0840688075539698	-0.0461086397469486	0.819357264149732	-0.119597088479654	0.552393171228844	-0.0702978882799923	0.727520626401174	-0.772103830132488	2.39029690076921e-06	-0.163416135721751	0.41538619583995	-0.385441312360032	0.0470868281212851	-0.67261132258259	0.000121290152335799	-0.630679648574188	0.000420898309386956	-0.657164566685816	0.000196071944982449	-0.630916254550038	0.000418164718830596	-0.198285260338916
AC092295.4	-0.172906865257146	0.388434581346532	-0.41216286070967	0.0326531787425987	-0.425265702635442	0.0270102229153957	-0.287786595603751	0.145496288323388	0.0235441205894388	0.907204152495779	-0.245266843853693	0.217546023558292	-0.352476317260037	0.0713518349541573	-0.0709985942800806	0.724907781324581	0.0976755487899911	0.627901374293006	0.0164203959512973	0.935210717031412	-0.244855068671735	0.218343847807239	-0.294144537734929	0.136416097037924	-0.196944767004533	0.324811251327421	-0.390837920642522	0.0438268767940204	-0.0651431894838042	0.746831603107227	0.105147272865072	0.601698968737655	0.085459235573239	0.671694355312777	0.252850155743789	0.203204037632727	-0.0342506667452692	0.86532494932758	0.042280765382112	0.834140028688369	0.183405332540152	0.35981986834855	0.367586492780552	0.0592540088634114	0.389678882553325	0.044511487010434	0.28484752896917	0.149837336419402	0.134009987189232
AC092535.3	0.531537074186696	0.0043277250182886	0.17393563509374	0.385574519224095	-0.225580807362808	0.257909502862322	0.431379804657401	0.0246621568681942	0.169873019876147	0.396939197774779	0.0569551137620546	0.777811179340654	-0.331427409063258	0.091263486003376	-0.226232100438979	0.256501094128256	-0.360394050989089	0.0647959545695345	-0.710339328789269	3.30876283555535e-05	-0.621074481844765	0.000545934757113882	-0.124570836279514	0.535864201218259	0.0131771853668244	0.94798819543583	-0.132133896424246	0.511187580584017	-0.475591249968711	0.0121664069854387	-0.384389676369616	0.0477438091884809	0.148494304870218	0.459784856157033	0.10599824513087	0.598744322829854	0.234397804064483	0.239268343478172	-0.00353779499650156	0.986027307419975	0.0305117349024458	0.8799154621648	0.094331369008682	0.639775703603947	-0.359648345154194	0.0653927368919119	-0.292549114504542	0.138655026699343	-0.0258457072701033
AC092620.3	0.459057781078794	0.0160124339831717	0.699800490340182	4.85039003151193e-05	0.541106966288228	0.00356228577598011	0.813845314605722	2.43300831314721e-07	0.47984119171595	0.0113128664587564	0.597046994324981	0.00100985960975689	0.329547163946603	0.0932274578453745	-0.182957786475851	0.361013693286563	0.0795279079145047	0.693351622361528	-0.355948216257833	0.0684170447871835	0.139800561099524	0.48675530707873	0.0420473943222588	0.835043112969475	-0.215501356906357	0.280347452585721	0.0299260055853082	0.88220475969955	-0.556340617247069	0.00258218262805359	-0.497369771566115	0.0083004666562356	-0.317072788239305	0.107072130111415	-0.66587810467215	0.00015004075621399	-0.237945421553554	0.232026254622121	-0.597909186676776	0.000988638965209873	-0.458657749366066	0.0161166401647418	-0.642845089466143	0.0002989701509088	-0.689571998742138	6.92555349904551e-05	-0.86219193240841	7.47936377157585e-09	-0.284107264210431
AC092835.2	-0.209421507164557	0.294465293894398	-0.689743736244537	6.88506904720384e-05	-0.644568000888338	0.000284494771927092	-0.47314705992305	0.012681067692077	-0.0572653409930616	0.77663104363177	-0.28512243512894	0.149427411087001	-0.671647162097661	0.000125082543818512	-0.216836906376676	0.277305053551777	-0.161525111875422	0.420877279165004	-0.176275755234008	0.379113948885911	-0.466914695870951	0.0140756998528435	-0.411981886096527	0.0327372728312802	-0.103326774526258	0.608040508736793	-0.369143499060296	0.0581044135111493	-0.000954211247079822	0.996231128830858	0.28464200243402	0.150144331957208	-0.0225936112594886	0.91093550007559	0.629164378223218	0.000438778395236163	0.137898981671807	0.492759484100482	0.407300588017113	0.0349736911192776	0.290656963273086	0.141344651924659	0.51041718656606	0.00652307057619981	0.475427081523707	0.0122004224107298	0.51507766850194	0.00597154560299845	0.327780932849492
AC092964.1	0.422024597575073	0.0283264630804514	0.748588472428325	7.0946088540784e-06	0.638656061357628	0.000336892462915888	0.697167035867426	5.32351993211762e-05	0.216858941268792	0.277255035484129	0.490152633300355	0.00944708691475593	0.328258010174618	0.0945922904319133	-0.23282924736596	0.242517560338554	0.00262774947595646	0.989621353030773	-0.289163118051104	0.143494520752919	0.204309314283683	0.306675998225623	0.0441963844059063	0.826734947372616	-0.144838420576719	0.471029635709748	0.198110201308159	0.321898616499062	-0.354229473439229	0.0698580319455206	-0.400740469388022	0.038311803606775	-0.0178891247148727	0.929429237516181	-0.605196179165272	0.000824207918967181	0.000852161188566171	0.996634196029052	-0.382199113468818	0.0491355040640926	-0.578008660995701	0.00159041827748735	-0.453196932784908	0.0175959443294602	-0.70925642422619	3.44400125392682e-05	-0.751738002231645	6.17519497775767e-06	-0.238448292535586
AC093157.1	0.502339196067493	0.00758080259812631	0.0725650936069322	0.719077402080832	-0.258972842580412	0.192106415291832	0.586062907392661	0.00131684186854104	0.673251397597593	0.000118828934403897	0.320699152183162	0.102899024145894	-0.236591284712758	0.234773144513099	-0.20836787200553	0.296956561389328	0.181381873573182	0.365235950459858	-0.474119686076195	0.0124741434224191	-0.449237623104578	0.0187368547311856	-0.355428110403145	0.0688506587855909	-0.433083812093596	0.0240381839586055	-0.584932774573476	0.00135258305893451	-0.726003812611043	1.81574550004474e-05	-0.525345666448115	0.0048940127571449	-0.252675682571023	0.203526560826769	-0.180266690504145	0.368241205016825	-0.17376959995381	0.386035291118126	-0.510064049361516	0.00656655609678139	0.122852537014291	0.54154799470231	-0.0256242285309449	0.899045227478072	-0.132276800267063	0.510726743787915	-0.455085459876229	0.0170722243406343	-0.0268658163974795
AC093159.1	0.0335537805488685	0.86804130283394	-0.0373334727647134	0.853326963361521	-0.140471397179886	0.484646054921247	-0.174153318928909	0.384970892607642	-0.2097165311331	0.293770087791062	-0.330399870123901	0.0923328755906468	0.0151494957781964	0.940216067226313	0.114578448133098	0.569305459373308	-0.106929490718394	0.595518059491362	-0.00443433392281357	0.982486863348724	-0.129130801021359	0.520918886762843	0.0508064246265803	0.801297528893146	0.31668453724763	0.10752626250105	0.0349502324175884	0.862599652871697	-0.109752572084055	0.585783431065496	0.126239510124081	0.530371692136542	-0.163683467134644	0.414613147761494	0.131952288508005	0.511773524374674	0.0121862777534019	0.951894784602615	0.00425595258904457	0.983191269880258	0.0335359693218668	0.868110747512907	0.31638089365773	0.107882426811628	0.130333981807661	0.517009349331487	0.0525374928102892	0.794667300812949	0.184582049289054
AC093323.3	-0.461931154744362	0.0152801448608473	-0.829732190680583	8.74327303551307e-08	-0.701521095382422	4.56180018118186e-05	-0.725374927622147	1.86145513855504e-05	-0.125943974086694	0.531342502251335	-0.480706013774208	0.0111454338539316	-0.51606718102855	0.00585966441195679	-0.015845296456573	0.937475419086499	0.163400799505421	0.415430568133703	0.319870918015004	0.103841258615856	-0.211015722461724	0.290720925932294	-0.288374180932372	0.144639369867063	-0.00491143632481023	0.980602907471139	-0.385791077685323	0.0468699097405086	0.228580999346687	0.251463342791807	0.207856632775072	0.298170112117853	-0.109961442617277	0.585065961133918	0.619297819058311	0.000572313850211424	-0.0770064356516034	0.702631274552326	0.307410308900583	0.118804432470564	0.560732992276686	0.0023467318507042	0.766227434056407	3.17373923788635e-06	0.837905384051687	4.95433853280926e-08	0.721818256219408	2.13982019358927e-05	0.279834145895487
AC093382.1	0.0933636908461065	0.643228068498557	-0.157009517622907	0.434149902064512	-0.154062783034656	0.442932043276453	0.107288260770738	0.594277104409217	0.413020728712638	0.0322569081179411	0.251294321313972	0.206092429215791	-0.34356726966279	0.0793256406301203	-0.337803199340069	0.0848356300419884	0.313746632056339	0.111009199910992	0.0598630336768134	0.766768375411294	-0.017254262429505	0.931927886854935	-0.244197922401924	0.219621166628032	-0.357742220291498	0.0669375218882959	-0.291047276190775	0.140786780351447	-0.161624600212054	0.420587396225665	-0.223506122023764	0.262429465891811	-0.32335163832621	0.0999243585466891	0.00273551291237392	0.989195750904951	-0.128365816771706	0.52341198388749	-0.118707717704137	0.555373306386349	0.0942144354837686	0.640192498011999	0.136499137009456	0.497203128482626	0.151275842990468	0.451324853739545	-0.0441312926542239	0.826986334738601	0.0760075721623187
AC093388.3	-0.292151580655025	0.139217013246291	-0.567015470064484	0.00204210584914987	-0.584349385249132	0.00137135914570108	-0.439680452877581	0.0217425173171549	-0.107004030684982	0.595260140799121	-0.413530452591249	0.0320232906260441	-0.415807911732873	0.0309960436071175	-0.0463499088597195	0.818427474244513	0.0469973096879983	0.815933743311034	0.0995851771930988	0.62116086160968	-0.316652972878209	0.107563245761528	-0.106504973640038	0.596987859048372	0.0759337349425542	0.706591821372241	-0.364858526361112	0.0613107763301167	0.00526028504206211	0.979225456434241	0.0946964103041384	0.638475247987098	0.00743259432640824	0.970649416228327	0.408500695819284	0.034389026654575	-0.121104635765543	0.547358522227484	0.11636564346177	0.56325626900676	0.350201269074093	0.0733267964917326	0.527326912580822	0.00470633769283625	0.604794764486941	0.000832603202889856	0.45769499202511	0.0163697268636973	0.211005194202315
AC093495.4	-0.013526286843651	0.946612160407428	0.636888970425089	0.000354113479145088	0.828842835767629	9.28400812822665e-08	0.384960229484119	0.047386480633244	0.0176929880969494	0.930201110537054	0.488580072126843	0.00971374793585597	0.533869346042099	0.00412936436513867	-0.0675415394193108	0.737827337681451	0.0910075381507792	0.651664235947832	0.182440873960458	0.362395450237754	0.633492792920804	0.000389387707950318	0.271034028119359	0.171484352951162	-0.0067166364236043	0.973475633686458	0.501570796233897	0.00768852372121938	0.197403759197187	0.323662229885784	0.0660778544792725	0.743318604510961	-0.0345507213518762	0.864155841298029	-0.614138685827566	0.000655320148633432	-0.175036369363653	0.382527803831354	-0.217948475806869	0.274789041749506	-0.538276537960607	0.00377559299127368	-0.559099943519087	0.00243202234138336	-0.575608940173208	0.00168086506243916	-0.447644623804366	0.0192126891631475	-0.325871726374981
AC093609.1	-0.0658653520101705	0.7441168711313	-0.189232394074019	0.34448942678208	-0.145980187323702	0.467502579890722	-0.0396764447652777	0.844229447374084	0.0357065051095804	0.85965516948421	0.0118259526571773	0.953315616693681	-0.349419437434567	0.0740150989668585	-0.348260638615483	0.075044373249761	-0.0476672509089537	0.813355029782407	-0.127101158893218	0.527546085703018	-0.134052911227685	0.505016192626514	0.0085481399465347	0.966246542671483	-0.0986710111008788	0.624383960699949	-0.174919979362183	0.382849302499124	-0.0561871684516445	0.780734585811669	-0.25072551563627	0.207155361710283	0.102985902570567	0.609231005724243	0.112204580162693	0.57738507506241	0.0233528093948323	0.90795501743188	0.0949877376461554	0.637438145623472	0.172201922296631	0.390401359537142	0.106622432228746	0.596581028834762	0.10332175914202	0.608058017934084	0.105812930624435	0.599387223922483	6.13808696118857e-05
AC093627.10	-0.52812931287953	0.00463208693476008	-0.456560270987005	0.0166722139028184	-0.192668874342227	0.335634763009004	-0.301234629467218	0.126782394671242	0.00752567428038869	0.970282011236927	-0.0594541531656478	0.768318466269361	0.0321409117380041	0.873552903056035	0.259351377663245	0.191434321284686	0.184284292884797	0.35748203279391	0.264850883350303	0.181852548646928	0.100827499679707	0.616791696644399	-0.075406732487442	0.708540323324493	-0.195936631102285	0.327343708189296	-0.365936123261837	0.0604917898385416	0.170000564961341	0.396579549501434	0.0587773961945895	0.770886002094003	0.239293905044899	0.229312192184939	-0.00279345216492718	0.988966926155913	-0.207652699445969	0.298655063550048	-0.064474597660657	0.749347585534061	-0.0279346462701348	0.889994705092085	-0.0409818763293394	0.839168963898279	0.412035057390093	0.0327125475194909	0.384338935319326	0.047775690109566	-0.0518422885947939
AC093627.9	-0.210233929439291	0.292553366981322	-0.0434738475318966	0.829526347224943	0.140613468789795	0.484199948704058	-0.298289285977857	0.130722138624211	-0.146248834566254	0.46667469766644	-0.0770113563002272	0.702613124248595	-0.00979999530114707	0.961306833114125	-0.128668505462977	0.522424829614683	0.203411105674761	0.308853444496008	0.529305286133947	0.0045250653851714	0.383162815836595	0.0485193683415814	-0.104847413733402	0.602741572884045	0.211350386838022	0.289938727457776	0.328047595577865	0.0948164759372294	0.325775564615705	0.0972627119019369	0.245676024996952	0.216755176186996	-0.351925938648883	0.0718258227334193	0.0726915714879525	0.718607325775434	-0.124659396419324	0.535572027866217	0.120943614724354	0.547895254751872	0.000368310844313823	0.998545269457036	0.00903141749428289	0.964339418736913	0.244534288248501	0.218966732972311	0.155979827469583	0.437207895059017	0.322041398497568
AC093642.4	0.132416126625711	0.510277639960803	-0.268769096979968	0.175232932716925	-0.354335072967112	0.0697688294202996	0.0133872397016472	0.947160217557284	0.191305710880482	0.339130582059566	0.0409022565909265	0.839477431915408	-0.397004136247654	0.0403236727406388	-0.228705964067899	0.251197155325325	-0.170641072920437	0.394776254989174	-0.434351077383161	0.023582512681316	-0.432710043739768	0.0241739390173154	-0.0758012085177526	0.707081646031994	-0.186070745230863	0.352758215941087	-0.348989888355855	0.0743953647913611	-0.354998507102801	0.0692104154737033	-0.177739185286379	0.375105708646394	-0.0642382051810983	0.750237756599169	0.219788005965853	0.270657544902568	0.109709559024128	0.585931228429504	0.0713605627875407	0.723559220702711	0.328293800300867	0.0945541976619301	0.0214571756558028	0.915399139672279	0.0596007286860988	0.76776268923953	0.0334694314404821	0.868370182319041	0.275741821816028
AC093673.5	-0.231880098139971	0.244497767431533	0.444217988776714	0.0202698509615176	0.777992397614056	1.78407726098908e-06	0.25724346539175	0.19519765212997	0.0653379369656023	0.746099222254501	0.484877503676217	0.0103665284794435	0.38459422833587	0.0476154579808649	-0.20378816354962	0.30793821183113	0.295029679455584	0.135185289490673	0.356068158901317	0.0683173476998608	0.735069446929951	1.2592265890439e-05	0.0581916244461061	0.773110255653553	-0.132336557029565	0.510534100422049	0.31678443650762	0.107409275062007	0.250070323215127	0.2083843451034	0.0239327139822286	0.905679227670897	-0.011438193372374	0.954844782606286	-0.646399062086355	0.000269788618263403	-0.326025980141352	0.0969907986442771	-0.30040242428367	0.127886664567615	-0.553630420070089	0.00273733617368174	-0.393772642181959	0.0421306795761104	-0.369495316373493	0.0578470782660786	-0.322213468584999	0.101192790098724	-0.390462135320292
AC093818.1	0.362691077661985	0.062984129586156	0.677827637868355	0.00010248023542664	0.675410023674325	0.000110850604458103	0.846210855435086	2.69191664000436e-08	0.605195829945863	0.000824215190519875	0.798974508706994	5.83228024542085e-07	0.339260383599162	0.0834160246885735	-0.276253078948624	0.163061835985145	0.343269588629087	0.0796033364910078	-0.111795135802916	0.578783752079727	0.375231870993703	0.0537751849757596	-0.122278435693119	0.543453281310837	-0.319773842179272	0.103952115948725	0.0141186654650781	0.944277556622708	-0.457858939482	0.0163263990213622	-0.450064612466854	0.0184936690767837	-0.394317125532939	0.0418217914210246	-0.851112576131828	1.84647689321494e-08	-0.389346473004723	0.0447093854149232	-0.722895135216119	2.05186210647313e-05	-0.464732313234633	0.0145930988922616	-0.732649830897484	1.39040810992178e-05	-0.62023031735094	0.00055833311671958	-0.858624710752212	1.00883842143641e-08	-0.190787072199458
AC097662.2	0.0113932769879518	0.955021924857775	0.00706315501485438	0.972107723213349	0.0439400244186144	0.827725117751228	0.232293659454141	0.243633650452132	0.281135176442364	0.155452030021491	0.315952353274575	0.108386581219543	0.0259392596103283	0.897810415671871	0.012812281253849	0.94942667448643	0.108013719119365	0.591771202980464	-0.0425177858178972	0.83322303242669	0.0153746859101397	0.939329004918065	-0.275294697536264	0.164586091146095	-0.301014675127627	0.127073577019702	-0.163145908379057	0.416168429631477	0.00745246782466683	0.970570971105965	-0.272581826079713	0.168955292382506	0.156916211982278	0.434426523997316	-0.151108352817412	0.45183192098941	-0.0815002297695307	0.686122874525073	-0.13498812732109	0.502022032471006	0.0107245302967405	0.95765958532283	-0.324386573907648	0.0987813371962537	-0.0733750931866158	0.716068635534525	-0.050484217253553	0.802533126073331	-0.145219936543981
AC097721.2	0.704842998698923	4.04743450815112e-05	0.783066062920553	1.37678482373718e-06	0.488046591442706	0.00980562778893644	0.934470134822958	1.03103229690678e-12	0.475808820332366	0.0121214482401907	0.564689993408446	0.00215064128317106	0.197573642420206	0.323237582516288	-0.306831390773957	0.119536207879033	0.0402798224741459	0.841889701327841	-0.435885188211673	0.0230403239124285	-0.0104881517765988	0.95859201135641	-0.0344250628950423	0.86464541272174	-0.117561690951878	0.559224284086224	0.0860902140420911	0.669405061053961	-0.614557884980123	0.000648204674578986	-0.503304388805741	0.00744729360265843	-0.273237164052057	0.167892440527173	-0.621675336621198	0.000537256981315045	-0.105923089996827	0.599005018888883	-0.567403653829626	0.00202445519254205	-0.462320409232812	0.0151831038959396	-0.509940113066274	0.00658187551691297	-0.734179551187875	1.30612809633985e-05	-0.91758739019169	1.64956306977347e-11	-0.113362843294912
AC097724.3	0.180171068919425	0.368499561650033	0.641262801098188	0.000312829274151494	0.633371884130933	0.000390698283965967	0.339836405169698	0.0828598637383773	-0.173408985301142	0.387037135985719	0.203022813756247	0.309797707391045	0.671146877915345	0.000127091294424319	0.291049475479791	0.140783641430105	-0.128596870500863	0.522658370556573	0.0734444111656316	0.715811343301314	0.365403626696074	0.0608954237609375	0.278414769824704	0.159660513861384	0.208608214226284	0.296387123345343	0.54210108275889	0.00348984771779121	0.177725683836842	0.375142575520932	0.219049994647339	0.27231025640316	0.204148088306136	0.307066139244578	-0.382761050267606	0.0487754900037757	0.107694520332276	0.592873228541407	-0.0783868140009086	0.697545882881967	-0.4974262392254	0.00829197827570128	-0.45827116724535	0.0162178733213962	-0.531901489893119	0.00429620774354473	-0.353555356433175	0.0704295466815893	-0.472002159437119
AC099552.2	-0.451313305642318	0.0181313903350794	-0.433273454609609	0.0239695420675228	-0.249563447771615	0.209338517408838	-0.592275727544991	0.00113458365233946	-0.425528882651089	0.0269055552144905	-0.399293703863282	0.0390811112614891	-0.0421797393595867	0.834530947541328	0.313424580379002	0.111396019693903	-0.0997040989684582	0.620742075476697	0.335534632905906	0.0870820819300581	0.060472159484996	0.764460767859618	-0.0906729477221693	0.652865662809717	0.107684351209659	0.592908351680099	0.0532192146376314	0.792060001873442	0.542367798540723	0.00347062819030712	0.112870973845268	0.575111850215617	0.458859480059951	0.0160640207139101	0.377855173235653	0.0519896026887345	0.190653684585779	0.340810417745544	0.449104301790541	0.0187763038289884	0.255722834560577	0.197943893016714	0.135473121914631	0.500472767471405	0.430545325207989	0.0249724913568135	0.642676454786839	0.000300421093741759	0.0230518518253105
AC099850.1	-0.186442180756273	0.351780725867845	-0.232886442338892	0.242398573774	-0.20680672444697	0.300672057125058	-0.355337483904183	0.0689264306342675	-0.393975759214611	0.0420152392091058	-0.424306808228085	0.0273943712282008	-0.22971700426991	0.249050323687412	-0.063520784089077	0.7529412199301	-0.18180884147976	0.364089151264149	0.118737958807232	0.555271852513217	-0.126388690774826	0.529881967990419	-0.0396169325858919	0.844460290782369	0.332140286701088	0.0905270808095845	0.10992637938572	0.585186376501556	0.237898463376083	0.232121150155021	0.16693268903845	0.405281336998197	0.214335588527083	0.28302041185681	0.281800535958262	0.154434856911948	0.0537852287960942	0.789896892021902	0.21728444529833	0.27629029442608	0.0522613447947761	0.795724065349073	0.244287061322382	0.219447609726322	0.286321001969593	0.1476495534201	0.368648335691477	0.0584681093768128	0.249234745013034
AC100830.4	0.484831893503817	0.010374792427023	0.139281133113142	0.488391691541934	-0.261089741768667	0.188368681398526	0.338411646692939	0.0842406612022331	0.326568355646862	0.0964038169917536	0.00972777377804873	0.961591776619785	-0.137425687843846	0.494259661160777	-0.0699170677640206	0.728941908652413	0.0529577771026234	0.793059633978252	-0.371746591895356	0.0562213663267963	-0.43099063278548	0.0248064937253172	-0.191724762821841	0.338053601962012	-0.186514591569268	0.351590353303107	-0.402089915809542	0.0376051760942471	-0.68485940547589	8.12206983316468e-05	-0.538708389113493	0.00374236101639481	-0.189093485129167	0.344850263302354	-0.0504357708150743	0.80271894808284	0.0242588052139794	0.904399826501535	-0.358690950938695	0.0661651551317529	-0.0412924252649686	0.837966036830375	0.0536483150598895	0.790419990190238	-0.0353694651419535	0.860967182055488	-0.3841704940706	0.0478816431664317	0.200274544585541
AC100830.5	0.230146538814047	0.248141909338362	-0.0225285635875284	0.911190921445472	-0.296185063320456	0.1335908441449	0.0472852380138821	0.814825229109539	0.07410782178207	0.71335045298039	-0.201095247599219	0.314511688443043	-0.242428977076648	0.22308450213361	-0.0846432679485606	0.674659061731918	0.0491988040173589	0.807466999671515	-0.126771706430903	0.528625608411363	-0.308305222064776	0.117679718538831	-0.26844028033675	0.175781872449518	0.0349341867948246	0.862662144694475	-0.170083744077309	0.396345102692265	-0.249049247094891	0.210309508856698	-0.283992532202219	0.151117405325026	-0.100236137880549	0.618869900385889	0.156637324867389	0.435253906069214	0.0164965117172978	0.934911014900648	-0.0798844706458645	0.692042822504823	0.237551690293139	0.232822727623921	0.44814271192671	0.0190628559550363	0.0972425796066498	0.629433733020655	-0.0685539985300579	0.734036238274549	0.0567769678113972
AC102953.4	0.0409587738158965	0.839258466786337	-0.0748456080416821	0.710616955021491	-0.165200513349248	0.410241420885067	-0.119113441863441	0.554012877593777	-0.141508112651641	0.481395566591235	-0.273579412971209	0.167339244969914	0.0959278445915574	0.634095988796377	0.28876798128271	0.144067096895536	-0.0389035213884893	0.847228531673273	0.106309770012799	0.597664229281561	-0.111190227480452	0.580852870356	0.0351508063406769	0.861818559127846	0.249391608880646	0.209662669977719	0.109241850887341	0.587539369618414	0.181273295424265	0.365527919288384	0.0991939658838088	0.622539334881151	0.11989824991491	0.551385701182087	0.186523830484884	0.351566068021417	0.0530589523929527	0.792672742362609	0.0677558355856465	0.737024414184887	0.358197498819584	0.066566012794936	0.0311484002017841	0.877428152233135	0.155068484437252	0.43992409649321	0.177236086546628	0.376480882364429	0.0168921919441316
AC103563.8	0.00090989645108549	0.99640615891102	-0.43422907637284	0.0236260724760798	-0.584759762436821	0.00135812803964968	-0.33000475282016	0.0927465892701158	-0.159220125439793	0.427624149904755	-0.507246762373531	0.00692231377483204	-0.431919609536069	0.0244630833442723	-0.0440665188491166	0.827236510700436	-0.247621763328544	0.21302111390241	-0.212621197883789	0.286980630670354	-0.534050339618654	0.00411429965150264	-0.123960628535085	0.537879414603542	0.281689009142257	0.154605022451161	-0.160515075142536	0.423826485467367	-0.173857752465601	0.385790615673597	0.196582506314708	0.325719876066168	-0.00546109592720435	0.978432568179059	0.580906194827817	0.00148683178619807	0.183902265804714	0.358497033432281	0.29589870861874	0.133984738705591	0.414380411551318	0.0316367629019439	0.17956696381017	0.370134217837366	0.398823983440096	0.0393335111935719	0.314654046617549	0.109924645898313	0.341698676086258
AC104389.16	0.48228978332096	0.0108441606769055	0.623636898306486	0.000509759927366149	0.477760742002056	0.0117242444229671	0.42371310001701	0.0276344280289129	-0.179446261787828	0.370461332997618	0.0997218502647715	0.620679573714332	0.334579567770758	0.0880411958737261	0.0304574853845981	0.880127454744521	-0.376955052468172	0.052596958657468	-0.227262920797952	0.254282227395233	0.067255543487886	0.738899323641943	0.527583313702826	0.00468250237192927	0.561553034570917	0.00230488009440133	0.698088019483556	5.1535951295791e-05	0.0640786080030427	0.750838920158967	0.178830773519312	0.372131989250047	0.117021455195733	0.561043839002174	-0.147884025085704	0.461652087490347	0.305537307636334	0.121183952445701	0.105727937714296	0.599682183129492	-0.301670941979135	0.126206233299932	-0.448809919595958	0.018863651381466	-0.62894538250598	0.000441416707244483	-0.379799257282779	0.0506966161394428	-0.335064518970556
AC104532.4	-0.0967166114877002	0.631297248076634	-0.0308287198205023	0.878676931994826	-0.00129251567212565	0.994894934560803	-0.195073666219337	0.329521019982429	-0.299498535719994	0.12909398523644	-0.183877010910252	0.358564192570692	0.120289357907937	0.550078601264463	0.226311890994171	0.256328893901937	-0.328869831678033	0.0939426915641617	-0.131501878614341	0.51322815500119	-0.0650418843744616	0.74721266301444	0.0724878864846129	0.719364404377332	0.114814590561533	0.568504512560555	0.123063325098902	0.540849232646548	0.11250831771144	0.576348462679088	0.118935404884071	0.554609662699064	0.155514178438578	0.438594599435112	0.118114699840246	0.55736449780731	0.150563124826302	0.453484660493955	0.200775424734132	0.31529809223568	-0.0747017813121757	0.71114956019062	-0.156993518349799	0.434197328100238	-0.0485412104087108	0.80999387282414	0.131722495741492	0.51251540397466	0.132568093799747
AC104653.1	0.0707182977413683	0.72595261318058	-0.128167098305185	0.524060549600911	-0.186312914552844	0.352120727084601	0.171362656546891	0.39275028513694	0.402015654308091	0.0376437901080287	0.127971868401471	0.524698105818195	-0.106217724552724	0.59798327526555	-0.109373768823199	0.587085596421621	0.328480466984788	0.0943557082722516	0.0541453858450999	0.788521286214288	-0.0854315949005317	0.671794705806428	-0.102512867096631	0.610884694152234	-0.224823364391678	0.259553776926938	-0.39533513826625	0.0412490933259673	-0.328046287352154	0.0948178710300671	-0.278637622998059	0.159312750048121	-0.257052507457179	0.195541072575167	-0.144462049779987	0.472195302427993	-0.332268372824725	0.0903952440777661	-0.410565687140296	0.0334013664292718	0.245857160699485	0.216405705736373	-0.142926278115024	0.476967195147082	0.218978408032019	0.272470912413657	-0.120553911582826	0.549195264429825	0.0890632378745258
AC105760.2	0.177374904969759	0.376101143797368	-0.084958469098877	0.67351325675051	-0.224127771386217	0.261069772747253	0.191156926733046	0.339513459572765	0.364561325078725	0.0615381613672939	0.158340984312211	0.430212943914455	-0.177075654003789	0.376920022914122	-0.130263896130026	0.517236689265922	0.0548995146195563	0.785642929239883	-0.407007695459202	0.0351175830961362	-0.322732404772748	0.100612978387969	-0.309881275947171	0.115718048519463	-0.438549514008867	0.0221228445202726	-0.55969352811493	0.00240071814681562	-0.615553858077524	0.000631568476242432	-0.349828567559352	0.0736542970638658	-0.205563298767968	0.303652083581122	-0.0756730592835315	0.707555400629599	-0.0816812841673054	0.685460630125583	-0.303820558796463	0.123395521609755	0.0874024277178498	0.66465337505725	-0.0118716857732364	0.953135274297539	0.00424696901914007	0.983226745251952	-0.244062430297826	0.219885151979757	0.221772896651398
AC105760.3	-0.0968969248702715	0.630658145772681	-0.341615709049343	0.0811597045938127	-0.395166399330853	0.0413435866158203	0.0401304747565457	0.842468712748263	0.35061705812579	0.0729627540270386	0.127218924799374	0.527160456246051	-0.243699510703248	0.220593296863383	0.0568430190991465	0.778237717245457	0.0660420792345686	0.743452976298685	-0.219705787781512	0.270841345222653	-0.302735694645598	0.12480823671045	-0.295509005480965	0.134522147114711	-0.414220791188941	0.0317090642525344	-0.552145996183919	0.00282565122717483	-0.243025447016073	0.221912628672648	-0.348088576511922	0.0751981334150176	-0.0127467225382883	0.949685128322867	0.0690637328458642	0.732129859597699	-0.177676301151102	0.375277437107454	-0.136208175285162	0.498129260332588	0.215055321145047	0.281368248762878	-0.0445710661479723	0.825288233882913	0.171275043336027	0.392995958282345	0.0829595515247099	0.680791575294488	-0.00405673098852878
AC106053.1	0.396482501980447	0.0406111148079955	-0.00466545332527815	0.981574219631965	-0.313219908827991	0.111642371069834	0.435752335042823	0.0230868718306192	0.508671702886179	0.00674040020401224	0.240082919462463	0.227734032181427	-0.28826673152878	0.144795799391142	-0.165941017689623	0.40811685795515	0.0140842478129589	0.944413186784272	-0.554015268722076	0.00271482953909819	-0.521071827677806	0.00532056025203207	-0.395175386518407	0.0413385494862714	-0.443195517955633	0.0205943574370714	-0.51389020392552	0.00610818606921365	-0.600871328506407	0.00091865331633721	-0.359529699550187	0.0654880787781487	-0.0975118293351258	0.628480631434623	0.0230914868628614	0.90898078996554	-0.0226677159205259	0.910644525338288	-0.253591333954377	0.20183782290779	0.0816219620689006	0.685677588178573	0.0642124035572017	0.750334935373464	-0.142443979145963	0.478470871187096	-0.304660013473144	0.1223104456898	-0.0804816050088289
AC106801.1	-0.136328651840678	0.497745678720136	0.41639032111414	0.0307376544783402	0.70516424927486	4.00053732786917e-05	0.307238321613737	0.11902148626174	0.254201100410639	0.20071856164646	0.582301847122785	0.00143905268717001	0.323703034386964	0.0995351595869593	-0.233460585517619	0.241206279688481	0.540610430497197	0.00359894434155082	0.527443069180206	0.00469552692486242	0.776424868127548	1.93018964976449e-06	-0.138500024572815	0.490857693597299	-0.321294004954004	0.102226241105563	0.205887821336915	0.30287255452698	0.227864828810497	0.252992419001943	-0.0311401499022821	0.877460377109219	-0.206198048567596	0.302128532599078	-0.691821572897494	6.41160623270413e-05	-0.418102511128915	0.0299880641318096	-0.41217669993773	0.0326467551705156	-0.352692528126267	0.0711662928881695	-0.325166696542354	0.0979262350946899	-0.238896575503987	0.230109675362599	-0.32789224812061	0.0949822464823116	-0.138802844937118
AC106900.6	0.224185323108865	0.260944125266444	0.219766260699908	0.270706149053738	0.0291465305909164	0.885252733684102	0.225127761426555	0.258892168321717	0.208625298380263	0.296346672317458	0.101022354984731	0.616107552504272	0.245357406511996	0.217370820486839	0.168915505890477	0.399645061592713	0.114097803128202	0.57093726881702	-0.129514749849621	0.51966975802555	-0.0480432459136703	0.811908593155826	0.0482527516015076	0.811102894756671	-0.238268217038351	0.231374632133462	-0.19537245989691	0.328766151537522	-0.376257523769088	0.0530714309465002	-0.246416271317894	0.215329398314601	-0.234675985337783	0.238695122541695	-0.190509998315624	0.341181272472829	-0.0682928237253124	0.735013615213358	-0.297795134475884	0.131391755459692	0.0338451966142373	0.866905228870679	0.0292506745088604	0.884845407468568	-0.136764219330789	0.496360120906925	-0.339620102621322	0.0830683768633381	-0.0400657294896107
AC107218.3	0.00185822465526912	0.992660596807332	-0.367179588337981	0.059557340434795	-0.420699790069241	0.0288791856449213	-0.062494894833158	0.756812024448973	0.177089043836283	0.376883360546441	-0.0580572894751745	0.773620590813854	-0.57937775730648	0.00154072246351042	-0.363904172490241	0.0620432657475354	-0.0782524048541561	0.698040497989126	-0.306929525510836	0.119411929056167	-0.42160959005765	0.0284986807895151	-0.283062086687477	0.152519296271692	-0.16871685115065	0.400207746288114	-0.352188246872895	0.0715996211637259	-0.199036597853212	0.31959483325093	-0.138669444702922	0.490322292364586	0.0288567331570836	0.886386334783911	0.323031963335928	0.100279412006652	0.0147065345199927	0.941961169315418	0.0854494407238196	0.671729915250906	0.138233716305447	0.491699876142896	0.258015913693418	0.193812709899741	0.188020281135432	0.347645689585871	0.174818497264765	0.383129748523622	0.0993617208986529
AC108004.3	0.429604435220715	0.0253261949451252	0.225633191391282	0.257796037667628	0.0161702299839992	0.936195793868087	0.444040005963004	0.0203260354593872	0.4241070972692	0.0274749322014291	0.279120574096471	0.158560947822272	0.0643555819504683	0.749795717809819	-0.0419625647326985	0.835371431707174	0.0928284810299754	0.645140640645419	-0.273512002663247	0.167448102165418	-0.160907928925004	0.422678045970193	-0.110025253955745	0.584846845754963	-0.198211691134027	0.321645734464666	-0.189790832588191	0.343041082989618	-0.453713502581869	0.0174513959930522	-0.326259839235665	0.0967373785351033	-0.378325604747329	0.0516743766147194	-0.171216778719685	0.393159384430289	-0.0555701488533024	0.783085561266809	-0.321401359844651	0.102105172588551	0.015912555928716	0.937210531086195	-0.23885447177732	0.230194290383505	-0.199267301470308	0.319022692879602	-0.444431482654785	0.02020262425884	0.164983681210663
AC108488.4	0.195649760419052	0.328066525229148	-0.274104404656236	0.16649317165704	-0.489375746079094	0.00957804896904053	-0.231750516360057	0.244768937370174	-0.161391250027459	0.421267491129388	-0.378995172882013	0.051228303035068	-0.335523245434416	0.0870934708721246	0.0187260931587101	0.92613615335895	-0.308691591949568	0.117196565144625	-0.31667741135471	0.107534610923362	-0.524971945854158	0.00493011594907239	-0.101353854985918	0.614944362966368	-0.011138324343376	0.956027452124999	-0.201638226699473	0.313179346040192	-0.145149747652517	0.470066544730359	0.107568288737635	0.593309283306258	0.228859963945555	0.250869373922728	0.49270752335649	0.00902691511770501	0.40124071069489	0.0380486313354483	0.316656964077055	0.10755856884185	0.149299409056454	0.457327617000115	0.329254394598697	0.0935361049015282	0.197756193397859	0.322781650375605	0.262393325555581	0.186092199254769	0.191652865010883
AC109333.10	0.0799434230246799	0.69182651480312	0.379910990213766	0.0506230791301798	0.474784677541419	0.0123342880179453	0.266304284333126	0.179377103462458	0.189695353350394	0.343288454944454	0.438486868270138	0.0221440694801894	0.30062813388717	0.127586474865002	-0.0122744836838343	0.951546993128094	0.129212710312051	0.520652283574625	0.104616142287893	0.603546220000865	0.404166986828872	0.0365379000412467	0.188987337914189	0.345126148820507	-0.101566069774135	0.614200205887873	0.262800383998996	0.185385269101044	0.0403346117758364	0.841677306858579	0.0680752575944273	0.735828106019037	-0.409390927600614	0.0339604081413489	-0.393687082454365	0.0421793822360165	-0.198973778308918	0.319750733518591	-0.204145511967824	0.307072376073046	-0.3297241585017	0.0930412366460676	-0.352599589189049	0.0712460032201465	-0.373582659276464	0.0549220966537547	-0.35232168638239	0.0714847599199048	-0.0605929874300219
AC109826.1	-0.0869621475330133	0.666246285125553	-0.549366773233297	0.00299756963996145	-0.697121000442025	5.3321425926428e-05	-0.410196006705608	0.0335764868467407	-0.137370550379743	0.494434576738618	-0.556348977193832	0.00258171595485949	-0.44753850597919	0.0192447355900486	0.0228578083737178	0.909898171692432	-0.149416929742183	0.45696951479129	-0.141160154448281	0.482485301554058	-0.54182359778804	0.00350993957415206	0.178845668672408	0.372091506779947	0.29746336649906	0.131842726645742	-0.266670301623277	0.178757423551295	-0.106916373593958	0.595563451523502	0.142369926903607	0.47870196084647	0.0195714025393394	0.922811456753833	0.602791608343093	0.000875618270704077	0.103229488206358	0.608380182432447	0.249670834564839	0.209136118690965	0.532732968700428	0.00422502527669754	0.607184146444044	0.000783706789352327	0.492637720976304	0.0090381831087459	0.426635441550689	0.0264690602832457	0.126644602847261
AC110615.1	0.0189778311575908	0.925145910490391	0.169595077309934	0.397723572270913	0.125482119562942	0.532861345430069	-0.178692354996192	0.37250830957146	-0.304292710983552	0.122784355243772	-0.289662718743266	0.14277291722479	0.229784635080118	0.248907148067848	0.157756679744971	0.431938249076939	-0.0736972353331345	0.714873175621091	0.181219543083522	0.365672511002943	0.141159647122649	0.482486891313695	0.159193760804749	0.427701661393855	0.420610128793598	0.0289169055955932	0.409747858531209	0.0337897649801799	0.143842680011051	0.474116808858407	0.0547942904434785	0.786044384484767	-0.167402839980066	0.403940889289913	0.121307691666246	0.546682022875036	0.0734835892499508	0.715665936750403	0.128354288425451	0.523449598865602	0.148734527397908	0.459050953638036	0.0254935187889152	0.89955763152157	0.00612903837202287	0.975795390417149	-0.0148054328620439	0.941571523790695	0.0630625665818785
AC110769.3	0.642144364771692	0.00030503981280253	0.850161691370884	1.98862943152632e-08	0.618993095878908	0.000576948234981447	0.820123125581614	1.6431308765679e-07	0.276082283283632	0.163332743355722	0.523147612196702	0.00510961474278751	0.323147769220958	0.100150681036175	-0.229849790840732	0.248769263260979	-0.0901195466599053	0.65485463615224	-0.394836193309298	0.0415289984953121	0.11085393389088	0.582004582562108	0.158888269673743	0.428600358805277	-0.0352553786643208	0.861411374043924	0.277900360240985	0.16046530959785	-0.450363161492209	0.0184065163201262	-0.455958549786865	0.016834475289909	-0.147168894074281	0.463845171958809	-0.595510627034849	0.00104865390195771	0.0441653111204252	0.826854951765814	-0.393299905570757	0.0424003315278629	-0.565740130670768	0.00210103026106548	-0.535872214957002	0.00396524466330413	-0.816295812525478	2.09105287981794e-07	-0.861674353265802	7.81524553881819e-09	-0.214719085044985
AC112721.2	0.189998440171831	0.342503572859975	0.10444891573615	0.604128322195912	-0.0222640623433535	0.912229621561963	0.325068727308053	0.0980333146663581	0.402575150140143	0.0373536446112454	0.219445432003089	0.271423904987686	-0.251408592583186	0.20587933869301	-0.355961949998024	0.0684056235303174	0.117844022873677	0.558274439769974	-0.18728164138363	0.349577493744924	-0.118131840301176	0.557306899089345	-0.0474434855061839	0.814216129675082	-0.102933958379868	0.609412506467319	-0.0956638613330291	0.635033767422196	-0.336500795193555	0.0861198954465866	-0.193239133682053	0.334178822933088	-0.298880038632726	0.129924882816176	-0.0773575941357244	0.7013363914917	-0.237663025618168	0.232597324766483	-0.249000654559077	0.210401426523961	-0.161306700554212	0.421514058410747	-0.245134486904215	0.217802253474787	-0.131707788286428	0.512562904496305	-0.297818961783224	0.131359410316401	-0.116130024998689
AC113189.5	-0.0699746218615192	0.728727051451669	-0.18811354053203	0.347402237218996	-0.175847301283063	0.380292118698443	-0.386792327408947	0.0462533103097335	-0.310601391352651	0.114829813313535	-0.418317873284225	0.0298948321487829	-0.0240146178179131	0.905357860704752	0.129263319220523	0.520487591697477	-0.0991062542339857	0.622848566636827	0.14436157402705	0.472506740233808	-0.0677456477882115	0.73706257966705	0.0395592625676943	0.844684000543574	0.331757912966388	0.0909215145286622	0.167615840468613	0.40333442420742	0.171852671123627	0.39137786394382	0.365543099010498	0.0607895015957354	-0.0694340189941439	0.730745981082974	0.325080856995798	0.0980200522587708	0.102771429950775	0.609980550709333	0.202499544554954	0.31107304040524	0.257653365684245	0.194461885946156	0.116611709228331	0.562425685030274	0.27325235164209	0.167867864711231	0.265728814639859	0.180354421253651	0.330858817366402
AC114271.2	0.07965033557672	0.692902142105427	0.511845283689954	0.00634968225608105	0.607646342708697	0.000774542396236269	0.260672298455214	0.189101730627818	-0.0563017542609251	0.780298195976797	0.265675607163779	0.180444970359929	0.259620703328035	0.190957119533522	-0.221429287167557	0.267005217907351	0.00340438922298593	0.986554152246426	0.106048187574224	0.59857111057143	0.411240161028698	0.0330837520406805	0.153417887218727	0.444866649149196	0.123631615010657	0.538967462585693	0.498137479571053	0.00818568461083899	0.146965945405495	0.464468542726088	-0.0109300179860669	0.956849056352187	-0.0752095461271375	0.7092698476296	-0.303167919572602	0.124243980300157	-0.0506193628428964	0.802014814700643	-0.0904345635718527	0.653722154032356	-0.514844407803135	0.0059981809329323	-0.329078157449561	0.0937222703448988	-0.419160149727507	0.0295324460145693	-0.333024232841425	0.089620200305101	-0.220845754001113
AC114752.3	-0.177268362375661	0.376392571852404	0.0767112908109315	0.703720236464608	0.196538415619025	0.325830570424097	-0.274388657077251	0.166036333733352	-0.434814814126355	0.0234175340342508	-0.272596228641628	0.16893188298248	0.26721873662056	0.177831703637602	0.205941495122711	0.302743746279701	-0.158340307298345	0.430214940791478	0.303048643639201	0.124399504474627	0.278704458829311	0.159208557201278	0.581130486680712	0.00147906217715308	0.476049868517	0.0120717993527115	0.508945914319319	0.00670585966725271	0.429661209261523	0.0253047375497385	0.467986331756099	0.0138272504237761	0.050654850095259	0.801878727269633	0.0656045094998726	0.745097080188433	0.0420477795539197	0.835041622056269	0.238319236589771	0.231271751466281	0.112705706059326	0.575675246865613	-0.0994820056496987	0.62152427624244	0.00701635639487951	0.972292460178078	0.197697808839951	0.322927426519748	-0.12271025297925
AC116366.5	0.0513840565391357	0.799083601820479	0.748712366486216	7.0562467443655e-06	0.94251789993507	2.09439563625507e-13	0.477291989288685	0.0118186305801697	0.0704447127135955	0.726972889047765	0.538464913969474	0.00376106622212573	0.596487664358816	0.00102383641906922	-0.105630165793614	0.60002156684478	0.211761746649237	0.288979094933724	0.261024733283537	0.188482709714473	0.745944722040273	7.9589953393562e-06	0.18051040890738	0.367583189475047	-0.000327304618250493	0.998707233076527	0.511330037249434	0.00641178543721524	0.131959190692573	0.511751249002123	-0.0488201939881404	0.808921620266838	-0.0958457355202789	0.63438761546802	-0.770831179803053	2.54342692472316e-06	-0.244916927175569	0.218223869728324	-0.374593962795206	0.0542165599271314	-0.61162051843026	0.000699513211468299	-0.602017717075415	0.000892746306520898	-0.607088627704602	0.000785612443746377	-0.568526908606743	0.00197411822248394	-0.366352712461516
AC116366.6	0.138494389403785	0.490875506914702	0.15770461255271	0.432092172784286	0.0816188168250416	0.685689091923257	0.196407854423182	0.326158492727369	0.173181425289418	0.387670099051062	0.104787577033826	0.602949715202041	0.0905155275412522	0.653431210236046	-0.0701890708971657	0.72792666050961	-0.0243750545975542	0.903943784534283	-0.195363044836283	0.328789921557603	-0.0181163963915791	0.928534914039321	0.284288329753801	0.150673666977084	-0.0490475966340447	0.80804786412849	-0.0885148345217884	0.660635087101707	-0.355797096785619	0.0685428159467759	-0.178972260201166	0.371747556158921	-0.303606601183905	0.12367320657026	-0.188870937534536	0.345428834957764	-0.137437103350479	0.494223451009601	-0.232433257785624	0.2433424213919	0.0411861707032304	0.838377579408623	-0.202479704506025	0.311121459239845	-0.171806862509013	0.391506047723138	-0.312446884540716	0.112576454919405	-0.0291343050810438
AC117395.1	0.0936489764831899	0.642209505159961	0.035787168445852	0.859341221018297	0.0814181276743642	0.686423254745064	0.124810400318872	0.535074016858446	0.203203313868318	0.309358538090302	0.187501952944718	0.349000633124362	-0.161661887490842	0.420478779221397	-0.363584668590321	0.0622900044859271	0.0974393092535213	0.628737283983621	-0.0295185324882334	0.883797896581516	0.0548803997814703	0.78571585291743	0.139886019834201	0.486486348060308	-0.0134200666773605	0.947030827236786	-0.0357051247047143	0.859660542317021	-0.194539132032775	0.330874086261093	-0.171100957664786	0.393484365088909	-0.270852697240187	0.17178237329249	-0.0894260299420889	0.657350445729524	-0.110202791048354	0.584237407352033	-0.145180790474937	0.469970569704887	-0.267881401609049	0.176717645951793	-0.074216600308526	0.712947210450024	-0.0183265998149467	0.927707830234845	-0.159369407298806	0.427185409118137	0.0127229779959183
AC123023.1	0.406377240314034	0.035428920909647	0.201001096961162	0.314743067096128	-0.00320186156563726	0.987353983014807	0.268911323565552	0.174995866188158	0.211614497188415	0.289322371835282	0.0551643124109688	0.784632899641891	-0.00354016948523835	0.986017930162544	-0.130694271779102	0.515841428403434	0.065825526608487	0.744266504203297	-0.20951470379738	0.294245569948018	-0.14259471430887	0.478000659287088	-0.0250424231231872	0.901326302547837	-0.0949314636789934	0.637638424670875	-0.180484724876336	0.367652501392714	-0.535423424121141	0.00400152848083784	-0.145453405282963	0.469128163719889	-0.312273578522385	0.112786660130603	-0.171726916328807	0.39172981409197	0.054270154314178	0.788044881998851	-0.255117671418839	0.199044151794384	-0.0189538384038629	0.925240284314734	-0.142975216710044	0.476814753833325	-0.0889794347254718	0.658959543186256	-0.390882751370664	0.0438005651071727	0.363387905001506
AC124057.5	-0.343932432862988	0.078986003156352	-0.117742309134396	0.558616548671073	0.0993735938185599	0.621906242796873	-0.175200405341838	0.382074958702882	0.0389916940706283	0.846886299757749	0.0577294448705835	0.774866449445336	0.192457491180639	0.336175421514849	0.171771618665902	0.391604684946636	0.407691863213397	0.0347822029356079	0.539270085041424	0.00369951036751926	0.413012775432526	0.0322605641017051	-0.178844191568071	0.372095521181617	-0.111648220699846	0.579285983406322	-0.0183360430727101	0.927670675724789	0.346071095168269	0.0770190737138515	-0.0114215534209983	0.954910407378713	-0.0209060586655508	0.917564701875323	-0.14454044293811	0.471952386258606	-0.314432504603504	0.110188708009828	-0.142564162245546	0.47809594597979	0.191103236729025	0.339651687979003	0.0278681506195078	0.890255003750929	0.265839691196022	0.180165832011065	0.19313669759608	0.334440072464325	-0.190495345744539
AC124944.3	0.197497293871876	0.323428384426679	0.218674832124295	0.273152879311184	0.0553764431608621	0.783824005649004	0.136640480023987	0.496753544221189	-0.0934072492610884	0.643072509894401	-0.176434214263673	0.378678750087026	0.441887848349141	0.0210155578687184	0.505605515180058	0.00713694931171501	-0.053628470717458	0.790495815648424	0.0731426863497391	0.716931496401635	0.00104356403890744	0.995878212775067	0.307619251209725	0.118541132071979	0.43743402763256	0.0225032742676729	0.238139905777995	0.231633505956244	0.0361665714941306	0.857864833254689	0.0261703120345083	0.896904918320111	-0.00657494949593892	0.974034975726398	-0.101000844476494	0.616183061335446	-0.0203625535044423	0.919700916538609	-0.154680179154061	0.441084170747725	0.293370715441257	0.137498743753438	-0.222266559996962	0.265154355591606	-0.095737197745832	0.63477319068559	-0.111706704382729	0.579086033120203	-0.213373365856586
AC129492.6	0.191294864559217	0.339158484930898	-0.28351228142729	0.151839838320112	-0.508923744507383	0.00670864669225781	-0.00303635369367716	0.988007622577008	0.157066023642233	0.433982425906986	-0.197557326935477	0.323278350598263	-0.38773115167346	0.045680991602871	-0.0856039891371501	0.671168911823777	-0.09504639167083	0.637229422395584	-0.312813352536912	0.112132915379121	-0.534700734559798	0.00406055033009935	-0.120539245057595	0.549244218320423	0.117355776654773	0.55991750187065	-0.30468030514591	0.122284303648631	-0.333385714462961	0.0892513235554107	-0.111195528618831	0.580834723448224	-0.0157239251771294	0.937953432050161	0.33999558124606	0.0827066742107574	0.0772297095177528	0.701807866945852	0.0155266489734028	0.938730436375634	0.398623504528968	0.0394416311962884	0.262920972638558	0.185176203587116	0.202493173135832	0.311088589086626	0.0861250597558644	0.66927871878535	0.0953803986203537
AC131056.3	-0.183132432665863	0.360547549095851	-0.129264637485701	0.520483302126087	-0.101802246230848	0.613372462469493	-0.0713373866659304	0.723645542266205	-0.0206633257315745	0.918518681062038	-0.0970636454131679	0.630067452519433	0.00525977680984798	0.979227463179658	0.0586566473124988	0.771344357701394	0.0639137893339398	0.751459900843169	0.105135349085913	0.601740412897382	0.00522093306602388	0.979380837341786	-0.0773804897116439	0.701251993177861	0.131117963937826	0.514469627807197	-0.0949031192190183	0.637739312008129	-0.0122086498682283	0.951806571681101	-0.159816418676125	0.425873111657836	-0.0141533324896133	0.944140945288177	-0.00624769947493416	0.975326916535152	-0.196637606274264	0.325581574049906	-0.087797281290645	0.663226023704558	0.242512603974183	0.222919951965679	0.115892024212654	0.564856510171491	0.1598070649966	0.425900548745902	0.0822900972639508	0.683235434172703	-0.225562912532947
AC132186.1	0.532090491009548	0.00427993856496131	0.731720115982685	1.44397198709232e-05	0.509656929246497	0.00661699220470389	0.697841721761816	5.19855969842454e-05	0.268322167935458	0.175979347493926	0.436564647690866	0.0228034547004238	0.271108978547016	0.171361276810145	-0.190356947497491	0.341576563696358	0.018255032602751	0.927989416328887	-0.228730650153016	0.251144593305171	0.131171823348914	0.514295373210255	0.0721005523280455	0.720804802788418	-0.0728444477975043	0.718039268665733	0.209180743895106	0.295033404179008	-0.371553521517425	0.0563593730948195	-0.37245540987464	0.0557169651335051	-0.263631226080626	0.183948151750686	-0.518488545661538	0.00559333595525214	-0.0251399286201736	0.900943960482698	-0.373620447921793	0.0548956048687114	-0.461015537301321	0.0155104282373574	-0.427761670815033	0.0260307161122951	-0.614747759976173	0.000645003961606662	-0.744077033847204	8.62523803835962e-06	-0.00660539244114304
AC132872.2	0.188182892869762	0.347221259908253	0.533260902561614	0.00418035170468034	0.554798301265242	0.00266952532945994	0.51219538406284	0.00630777454850779	0.213654895041917	0.284588623625331	0.519987147882825	0.00543369005223903	0.432961305623947	0.0240826106129274	0.0256450865624012	0.898963464156419	-0.00890479699087069	0.964839074161393	-0.235696108251394	0.236600841553023	0.246959090957726	0.214287919694796	-0.0224231911942896	0.91160470334522	-0.329352228581861	0.0934328796667835	0.0437913742865372	0.828299385085366	-0.250951925046343	0.206731822022283	-0.151837533865115	0.44962657359871	-0.0146849377105064	0.942046259437442	-0.556382521827696	0.00257984413621648	-0.0627772589849533	0.755746054651216	-0.333322407628622	0.0893158424955091	-0.544258323660971	0.00333696791763531	-0.567337273566497	0.00202746415835147	-0.576032977139369	0.00166456767636224	-0.559480384355234	0.00241191880281329	-0.292922920394679
AC135178.1	0.15642904627014	0.435872368115524	-0.339999618189553	0.0827027918972349	-0.523670612572939	0.00505759866239012	-0.054514923847842	0.787110493296267	0.218365974371863	0.273847834740828	-0.174124551812353	0.385050631307001	-0.378479196320986	0.051571783736588	-0.0706303123041791	0.726280686046223	-0.00448399988697886	0.982290740660912	-0.181553827744988	0.364773841949097	-0.455677780087253	0.0169106318310391	-0.123898244461556	0.53808563923918	-0.0520655800466175	0.796473432013113	-0.362711410544641	0.0629682689702816	-0.334328356462353	0.0882947945813538	-0.0941409784390995	0.640454380643743	-0.223433367174143	0.262588897271237	0.329664372181786	0.093104108244798	0.00446801868513013	0.98235384767788	-0.0254433670303244	0.899754245243388	0.152593406838638	0.447346558886067	0.0123267616346197	0.951340867924826	0.328356355026967	0.0944876460282005	0.0960497808756183	0.633663006262236	0.292354866551247
AC137932.6	0.156682323340907	0.435120350153253	0.391579250682776	0.0433933864127701	0.40213316290259	0.0375827033218112	0.149084179219519	0.457983836126112	-0.382135316673494	0.049176508404144	0.0438432192828636	0.828099086949718	0.377488653135652	0.0522362441640836	0.27690392871168	0.162032405701254	-0.498889371309267	0.00807456137845368	-0.190924597099434	0.340111851069767	0.107603883219958	0.593186311674391	0.578275363286943	0.00158063042154726	0.437508008887963	0.0224778793983627	0.642509634398594	0.000301862501781268	0.389985792565162	0.04432938579043	0.340639414919947	0.0820892512104217	0.430194535934739	0.0251038895882909	-0.0453281246411196	0.822366798484502	0.391133734564595	0.0436534911218954	0.367268072431988	0.0594912763470003	-0.197979417353524	0.32222467019978	-0.230803937383833	0.246755807758409	-0.569849145740467	0.00191624748588952	-0.0457722818618307	0.820653899697095	-0.449276501732837
AC139887.4	0.39654377147858	0.0405772685752704	0.0562471228242418	0.780506246836815	-0.325466558373266	0.0975990333982308	0.0721432910372225	0.720645822522845	-0.167219783254374	0.404462506113512	-0.28787462670263	0.145367674414983	-0.0295228037383265	0.883781194564443	0.255523760122719	0.198305372258989	-0.422971227266559	0.0279367815941779	-0.492221816965041	0.00910556566129665	-0.564644487789489	0.00215281364277492	0.183032686079744	0.360813737019714	0.0338300349486415	0.866964329678935	-0.0948339061725062	0.637985690670327	-0.247223361932262	0.213782113148827	0.0232383740794753	0.908404194142004	0.343559161040614	0.0793331950654812	0.325766219923691	0.0972728698739456	0.518592981897847	0.00558208321566631	0.249152093834935	0.210115053851446	0.0459079277151396	0.820130939098315	0.130337974884498	0.516996398278663	-0.117684232387719	0.558811929672248	-0.0253111193157612	0.900272733592483	0.00929947200455246
AC140061.12	-0.0156586953002192	0.938210344398446	-0.168133308694554	0.401863198279566	-0.202768835064437	0.310416309253537	0.0752988140807813	0.708939554688522	0.131054928721485	0.51467360601769	0.0904208990769327	0.6537712622301	-0.295688154260471	0.1342749035273	-0.196531031278304	0.325849111836841	-0.0019050785292926	0.992475543820877	-0.187743029430867	0.348370052489375	-0.217040434669948	0.276843274247953	-0.131388707274038	0.513593967232862	-0.377208408307167	0.0524254471356013	-0.368658765962487	0.0584604301325275	-0.13631331361783	0.497794505418878	-0.132063436977139	0.511414873448998	0.18565539913549	0.353853171223258	0.000881018330473497	0.99652021886651	0.000432501609717945	0.998291733226778	-0.0212846109874117	0.916077153596779	0.131130226231771	0.514429952336578	0.126488093886173	0.529555771295444	0.0508766427897351	0.801028318868424	0.060297342067423	0.765122844950499	0.120485092926516
AC142472.6	-0.408988935753881	0.0341534209384714	0.0140527689341564	0.944537237401802	0.298426321192626	0.130536885078892	-0.0328233760171702	0.870889875229127	0.251062690347218	0.206524830565175	0.258506478211238	0.192936687523583	0.165412206578931	0.40963342830267	-0.0998705177534684	0.620156221046192	0.64810001284301	0.00025672992679597	0.716545036325735	2.62093944540354e-05	0.626226060335937	0.000475351905207633	-0.383781403267303	0.0481270975928941	-0.176847019606188	0.377546359566411	0.0297986068160997	0.882702815193136	0.259028019720236	0.192008346335269	-0.0352064145894657	0.861602026702563	-0.36511199070334	0.0611173700583735	-0.345651144007664	0.0774023170711586	-0.59838227338126	0.000977160397982707	-0.376859200134437	0.0526619613649786	-0.0807508015514498	0.688866467440435	-0.14308182140754	0.476482772146875	0.237987180319724	0.231941888043525	-0.0312730427436066	0.876941333682698	-0.107870704000724
AC142528.1	-0.0678699845904299	0.736596831321947	-0.462841008756466	0.0150541147151119	-0.600658236072688	0.000923540231876866	-0.289804122280743	0.142569154894559	0.00970826058218076	0.961668764965744	-0.332131434617994	0.0905361974572165	-0.412757444760436	0.0323781122299782	-0.0204216382248386	0.91946866094909	-0.103060292510339	0.608971115496949	-0.175129957890383	0.382269401303974	-0.472992077751406	0.0127143015129981	-0.0995026582824775	0.62145152183103	0.104392914186425	0.604323311963214	-0.370350753170997	0.0572250796873318	-0.279237713359141	0.158378979421644	-0.169862431504608	0.396969062885168	-0.103216002275165	0.608427274615254	0.439987289288619	0.021640255966683	0.038875566212211	0.847337042057362	0.119586716579243	0.552427883261924	0.192580188854856	0.335861531464936	0.265820293827901	0.180198814947476	0.436647117158091	0.0227748402184336	0.256566491820384	0.196417001808995	0.333015962218751
AC144652.1	-0.234526680859371	0.239002666506441	-0.303406089260135	0.123933856198895	-0.335376698089636	0.087240137816544	-0.469168601385695	0.0135573758531401	-0.500146498601754	0.00789159769920231	-0.533576272771727	0.00415385736060529	0.146551542229726	0.465742768070895	0.587440474021694	0.00127438249317497	-0.258426170787916	0.193079908773122	0.156114389542374	0.436807610423892	-0.158027575669091	0.43113789389445	0.381774713925729	0.0494087865715437	0.328734350318553	0.0940862481627389	0.0937371466060404	0.641894836507214	0.442041832554671	0.0209655968603665	0.335466189106776	0.0871505515519135	0.53259961275211	0.00423637381571582	0.377785980390536	0.0520360943473226	0.274874164277897	0.165258095271902	0.41223865763498	0.0326180095270065	0.34050728225702	0.0822156767632359	0.401617487768031	0.037851366186624	0.2906344347211	0.141376900413675	0.57076777914838	0.00187690646401019	-0.132540537727058
AC144831.1	0.155903159320595	0.437436050014214	0.555581008369451	0.00262488880524244	0.678465377975321	0.000100367571402351	0.395138351007566	0.0413593102466859	0.190984907757534	0.339956453156545	0.556870952613909	0.00255272078459852	0.334506380014353	0.0881150222177139	-0.156589584968066	0.435395622831542	0.233416998047942	0.241296659411529	0.20598945843468	0.302628671159208	0.553761914810809	0.00272962822313816	-0.114661249648941	0.569024556012825	-0.230717169472485	0.246938462623866	0.382748950731189	0.0487832198243766	0.196872222752915	0.324993083223581	-0.0423983540284123	0.833685069438754	-0.0989467327968356	0.623411127375235	-0.477387385129185	0.0117993710156331	-0.105334297849951	0.601049073518879	-0.189622430524041	0.343477458736486	-0.425765204970694	0.0268118490364139	-0.334325621848495	0.0882975582203606	-0.487059818257618	0.00997749118664187	-0.39305397788014	0.0425411507205666	-0.339654058492081
AC144831.3	0.0819544185311053	0.684462013111286	0.429703547798865	0.0252887455707283	0.576014205871318	0.00166528623556672	0.0962715954821757	0.632875668518549	-0.203387675992698	0.308910371000781	0.19564056897368	0.328089700614159	0.386734275954309	0.0462888842419735	0.0466087171143252	0.817430359364929	0.00450963035175759	0.982189530581859	0.249005598985321	0.210392072398173	0.484215416318925	0.0104870301459939	0.0678835365440523	0.736546073076405	-0.0024072848289415	0.990492067096167	0.500311819678131	0.00786779783243377	0.418189961011556	0.0299501781570931	0.203526408281376	0.308573391509978	0.196295230327762	0.326441525209225	-0.301739798179317	0.126115482091449	0.161374931801273	0.421315072947328	0.0814473269714831	0.686316420335659	-0.224258946676243	0.260783446804094	-0.218892417204065	0.272663975076944	-0.360044244515925	0.065075374672848	-0.116801396913867	0.561785781885132	-0.0590726393234144
AC147651.4	0.0453228918857232	0.82238698343464	-0.076614012815103	0.704079276991933	-0.153948167469154	0.443275545240732	0.0763227129814456	0.705154797101663	0.263944863212605	0.183407668149386	0.0149368887924881	0.94105362628979	0.0659802126577528	0.743685364412835	0.135786345990134	0.499473471840848	0.368536528111163	0.0585504766306995	0.241428324670181	0.225059783845396	0.00981506421775683	0.961247380646514	-0.0529565113234784	0.793064474587016	-0.0334292641787557	0.868526803091018	-0.239874211470425	0.228150774473321	-0.151228169443932	0.451469151996909	-0.0241656859326694	0.904765151302933	-0.280760042605747	0.156027617634798	-0.0856395959290976	0.671039685214728	-0.255842269235907	0.197727240830609	-0.323224309004273	0.100065666532875	0.0454624607998864	0.821848644930684	0.209681233810634	0.293853209336201	0.251210366718604	0.206249081639836	-0.0504781796784412	0.80255628333095	-0.0599646100023433
AC159540.1	-0.119443325679499	0.552907877958813	-0.494394727610049	0.0087581112220793	-0.563793635441555	0.00219378054387032	-0.173866700343544	0.385765784981988	0.289447601710595	0.143083302710634	-0.0369632227705447	0.854766312889178	-0.553223328806067	0.00276131732125618	-0.216627389720961	0.277780933721115	0.155227269370096	0.439450195272156	-0.0935232374114034	0.642658357203128	-0.364374964258835	0.0616810775023012	-0.460796030525966	0.0155660590565492	-0.292632361438211	0.138537549925567	-0.532436726388101	0.00425027053713572	-0.255691181311905	0.19800133870237	-0.266655016934268	0.178783271120522	-0.240690319141196	0.226524091193028	0.310858824247674	0.114513503932929	-0.155781684783033	0.437797674886541	-0.0108354457770304	0.957222083351909	0.34535816100891	0.0776705524744146	0.469084565845572	0.013576413292928	0.397730860651506	0.0399259179181523	0.20478175422903	0.305534544892158	0.206175752406686
ACAA1	0.33484239861653	0.0877764574826323	0.836589865431954	5.43993362552041e-08	0.864867002793678	5.9432381261375e-09	0.532752747629125	0.00422334430109345	-0.0614975141824424	0.76058076097731	0.411699065386524	0.0328690403554555	0.446606242398273	0.0195281566667894	-0.185022235137732	0.355526221697926	-0.0387835719698295	0.847694144667497	0.0583788617856752	0.772399099352976	0.507619055051438	0.00687439097443626	0.199565577888647	0.318283906571225	0.15216111593544	0.448649764798655	0.688053556473891	7.29278241518202e-05	0.169339155103441	0.398446578398307	0.021043072050209	0.917026266496545	0.0450360224246672	0.823493728729576	-0.560494996813969	0.00235899965959885	0.066086788713674	0.743285048679297	-0.140119886384395	0.485750699922187	-0.572003244277995	0.00182509477698195	-0.528172113689985	0.00462815442845458	-0.730562462505938	1.51323888977491e-05	-0.560165679912357	0.00237606551109203	-0.229272384281206
ACAA2	-0.393417509860759	0.0423331216883235	-0.78653429911998	1.14871649380317e-06	-0.680611562082352	9.35378463202952e-05	-0.68662802380576	7.65313310446696e-05	-0.228519576595358	0.251594247110704	-0.467997210527777	0.0138247470205641	-0.464693989926352	0.0146023231525239	0.0453410801697332	0.822316824007451	-0.123381059482803	0.539796743702534	-0.0100386627610355	0.960365225358522	-0.356799510408446	0.067711866216399	-0.0745498175463406	0.711712441452037	-0.0972720175557379	0.629329499078142	-0.481325345722662	0.0110268016384807	0.0643905491890974	0.749664046723915	0.139497136870466	0.487710864334293	0.0946087019970994	0.638787612808948	0.549028017222744	0.00301912361370405	0.114621461352437	0.569159529677994	0.356323399805378	0.0681055627929059	0.359639398579093	0.0653999224845792	0.582759184553572	0.00142368742969418	0.65971656564942	0.00018145245711736	0.660615387736198	0.000176537018263844	0.435739630260392
ACACA	0.357506678179569	0.0671303526926168	-0.244050841818679	0.219907740248621	-0.574774767891152	0.0017133274505034	0.132736980294056	0.509244139724008	0.169612178348875	0.397675286574871	-0.156040029955397	0.43702878496142	-0.301019353796956	0.12706737817429	0.0837294507624074	0.677984924604179	-0.305798981728611	0.120849427983916	-0.642424868606485	0.000302597241060064	-0.758429227286793	4.56689514255883e-06	-0.0369450486285499	0.854836976716715	-0.0770596321062269	0.702435062558972	-0.420758690940621	0.0288544280389201	-0.429575899247195	0.0253369855145343	-0.129021122168389	0.521275979256528	0.226481539131252	0.255963017720997	0.376763361916288	0.0527270174621119	0.299459591189881	0.129146189313163	0.104800232096885	0.602905691958079	0.405062372388208	0.0360853507930377	0.155344226326667	0.439101307648779	0.0257243049511303	0.898652937864669	0.0372609764573112	0.853608757346248	-0.0125543971801347
ACACB	0.496552730166117	0.00842410480628103	-0.12796444475103	0.524722356357442	-0.497082801913834	0.00834371750083674	0.126574157073475	0.529273427701586	0.270419720564167	0.172495448335736	-0.138340403455357	0.491362397617862	-0.616399980759091	0.0006177289626344	-0.415863836621881	0.0309711565779231	-0.0574924635663078	0.775767352981458	-0.389923037247141	0.0443665728246729	-0.595275100129132	0.00105471390429297	-0.300668123280377	0.127533343368035	-0.0568855745759759	0.778075779540217	-0.249543935286844	0.209375308117227	-0.457954093061653	0.0163012953139247	-0.182060870277249	0.363413216361973	-0.362284557901681	0.0633018849892217	0.385340825266872	0.0471492947335664	0.12958877386956	0.519429097172224	0.0282268590049656	0.888850964301074	0.371141409567227	0.0566548358456961	0.348522290572173	0.0748110145176127	0.104059813787759	0.60548366958359	-0.10602014277563	0.598668373969165	0.45011348639529
ACAD10	0.774194888772182	2.15660028148248e-06	0.74261179148988	9.1823821991878e-06	0.382001327297459	0.0492627155660304	0.661327255905947	0.000172727613339128	0.0140606198073668	0.944506298898591	0.224831410495789	0.259536274552158	0.27407912819316	0.166533837758827	0.0120058642727406	0.952606172450041	-0.375306109284481	0.0537240021262743	-0.486622646735371	0.0100544323480626	-0.153857734406618	0.44354667323039	0.246038710557435	0.216055818323754	0.159285039079843	0.427433337853225	0.423476174421022	0.0277306990229034	-0.240190638108816	0.227519141886022	-0.167106331360636	0.404785974943064	0.170708950637824	0.394585424329841	-0.249347448697943	0.209746027690032	0.419954760469219	0.0291938247220907	-0.0215971150053767	0.914849354408711	-0.391158147221793	0.0436392064205524	-0.463545808659399	0.0148809296323192	-0.754281860074948	5.51212338297258e-06	-0.585019278605536	0.00134981798139498	-0.052838227834561
ACAD11	0.421935852047859	0.0283632193713892	-0.200451041224415	0.316096947249811	-0.581705100426099	0.00145931699149701	0.118920335169953	0.554660190357786	0.180555234942439	0.36746223850819	-0.219387287716815	0.271554115826235	-0.620828909385594	0.000549516477621356	-0.3532271932752	0.0707090615596426	-0.258529350712578	0.192895909827673	-0.581758123014607	0.00145750652977291	-0.761047848200029	4.04767844073502e-06	-0.109558074404301	0.586451874657694	0.0374641191623293	0.852819183677383	-0.342322456765506	0.0804918153962147	-0.548452503020429	0.00305604563290735	-0.178865661201822	0.372037174543302	-0.183673402065398	0.359105911073427	0.425829465222981	0.0267864144172968	0.164579657619466	0.412027446453376	0.0495264486249017	0.806208692296784	0.107435868369651	0.593766864682324	0.339914863026234	0.0827843297133116	0.0886182536466543	0.660261975681253	-0.0693204480748885	0.731170344942488	0.328759426568968
ACAD8	0.513482416490015	0.00615571467581993	0.365863951957456	0.0605463736989781	0.0985298329751526	0.624882319887641	0.426500718327314	0.0265218945872979	0.0578276393464261	0.774493238495664	0.0762476253059665	0.705432121173331	0.0282349447445525	0.88881931923588	-0.0871355626388066	0.665618709456236	-0.198957924948508	0.31979008443238	-0.332006070962609	0.0906653822993766	-0.226915681799643	0.255028263587604	0.0700100064407276	0.728594965976229	0.203924539218335	0.307607602310568	0.21430063467619	0.283100805974339	-0.140508285259612	0.484530205910308	-0.165619400917828	0.409038844042143	0.156492081817032	0.435685140323804	0.000278922881897604	0.998898328051752	0.257476938849539	0.194778335593245	0.0149398081730383	0.941042125058315	-0.110899286684632	0.581849203431628	-0.0290333668333853	0.88569537043219	-0.369319273782277	0.0579757325425149	-0.292810452340653	0.138286472452195	-0.304097078295696
ACAD9	0.53590060295058	0.00396295900191412	-0.178401968126457	0.373298507070216	-0.626395081581785	0.000473178081888907	0.14122142612104	0.48229331980149	0.13991481891324	0.486395727478959	-0.242592239609674	0.222763331072905	-0.524559097243064	0.00497026139980913	-0.171787843715289	0.391559274014072	-0.357450049473038	0.0671767767036388	-0.694444881591875	5.8552016668139e-05	-0.856606076491091	1.19072912776191e-08	-0.124508940176234	0.53606845057955	-0.0332143010547937	0.869365072598774	-0.367527954522787	0.0592975726511859	-0.545995333688802	0.00321805995868978	-0.162144335299161	0.419074814430826	0.0310808016731463	0.877692191196293	0.466479868461195	0.014177558978767	0.353664020098249	0.0703371794340617	0.140319271178507	0.485123963662291	0.257664812545332	0.194441366412989	0.334045512490106	0.0885809873967451	0.02111012357988	0.916762780310635	-0.0389824626009997	0.846922129354288	0.200061464739093
ACADM	-0.676864111454241	0.00010574673149363	-0.814523666380836	2.33362228051452e-07	-0.595936464050767	0.00103777392216536	-0.794528740129491	7.46999553759739e-07	-0.188976427889165	0.345154512374213	-0.510128707858595	0.00655857578185737	-0.196999273364564	0.324674672231181	0.305581587432703	0.121127297381095	0.276809026797234	0.162182221968876	0.525769156943244	0.00485337280115666	-0.0228469919998145	0.90994063766333	-0.275201962127182	0.164734114328431	0.0320286833369189	0.873990956406799	-0.367264470651861	0.0594939643977523	0.339337727930027	0.0833411826850975	0.270747489075631	0.171955451310354	-0.0115367394208942	0.954456141820603	0.476897364573867	0.0118985797662267	-0.217966832692199	0.27474761455264	0.176361490826171	0.378878445067683	0.618051549150666	0.000591475280688354	0.596540254735066	0.00102251515761163	0.896339303700238	2.57885055029299e-10	0.759495315867142	4.34871254401553e-06	0.127252726627396
ACADS	-0.00887806365303052	0.964944567880635	-0.3043164185314	0.122753726171348	-0.4259396592706	0.0267428443988313	-0.635794609636675	0.000365161010569119	-0.744618076700731	8.42728555096776e-06	-0.832686248929728	7.1454678002931e-08	-0.160323311140237	0.424387695615192	0.290469246386209	0.141613521287569	-0.571900120020113	0.00182937185359624	-0.0273882150133472	0.892134049700766	-0.377951802020919	0.0519247309830723	0.279783633992176	0.157532883246093	0.760731081065379	4.10753550842703e-06	0.409355430873208	0.0339774162889824	0.373145267321525	0.0552294592054185	0.577349624033872	0.00161482922305231	0.334973332720838	0.0876447981148964	0.780422264525376	1.57716967589918e-06	0.590715754654448	0.0011781574261078	0.757352666521828	4.79713040383334e-06	0.307402365303858	0.118814451141353	0.436324130728932	0.0228870743704517	0.307720447654146	0.118413762958151	0.597211276378626	0.00100578602877373	0.302494806462314
ACADSB	-0.257297465438477	0.195100613289043	-0.621223478246905	0.000543771564426379	-0.533125973854244	0.00419173092775624	-0.10475087360878	0.603077403305846	0.577863159970227	0.00159578011595986	0.169039356655599	0.399294483450044	-0.502247864164734	0.00759353949897237	-0.191997107476954	0.337354771998183	0.465332218754598	0.0144493309672829	0.082807443843747	0.681346573034064	-0.18270170092047	0.361697846557614	-0.608830079032425	0.000751495262352016	-0.522398998588644	0.00518485807504201	-0.741035431040986	9.81752093248502e-06	-0.212574407694303	0.287089205004039	-0.331215967866027	0.0914827719139936	-0.38495595275551	0.047389151212029	0.146440772442287	0.466083676362884	-0.440948754509351	0.021322362261394	-0.254426453751961	0.200305990479031	0.341329263181332	0.0814315997022225	0.261940660074916	0.186880527404902	0.532909498197826	0.00421004245417223	0.213601029029352	0.284712957630406	0.136554422269851
ACADVL	0.111584280008646	0.579504625495885	0.411421907106353	0.0329985826090516	0.468721483845936	0.0136589207689292	0.033333037004941	0.868902033174469	-0.541607379983025	0.0035256635807047	-0.0494926830418341	0.806338346104426	0.32318458485989	0.100109782315123	0.0845812069959287	0.674884746443967	-0.48341379519097	0.0106344890116776	-0.0937471186261518	0.641859251354046	0.171224706356824	0.393137145967383	0.335289307327496	0.0873276888620524	0.366230156050224	0.0602698053515224	0.631779449703013	0.000408323194104831	0.374080440913996	0.0545739268431452	0.376763989412376	0.0527265913056275	0.48838866512569	0.00974663028759343	-0.0451653631099969	0.822994690131113	0.467502179696562	0.0139390433323052	0.404129607209005	0.0365568907655208	-0.568302064337134	0.00198410715260136	-0.157611000796729	0.432368987648907	-0.45217025212256	0.0178861563071653	-0.031851873448789	0.874681159708663	-0.177967197155252
ACAP1	0.208608577466496	0.296386263246784	0.735068454699265	1.25927803500704e-05	0.851792477172542	1.75055951909577e-08	0.497303586293929	0.00831042509448811	0.127756006172458	0.52540347407153	0.560066308581012	0.00238123589311051	0.446605802162693	0.0195282913078229	-0.182888266721704	0.361199345556223	0.200943038144969	0.314885801096657	0.246444503653085	0.215275146253225	0.645040566547026	0.000280633547418374	0.0492486119652789	0.807275683811211	0.0529254773769527	0.793183157342127	0.581114023361983	0.00147963128183321	0.142793980190998	0.477379421983571	0.0837619419698594	0.677866570483888	-0.275193315812928	0.16474792026696	-0.618035403110793	0.000591727153719018	-0.169602876540565	0.397701550315661	-0.271606077957214	0.170546559989285	-0.584670884045697	0.00136098419547181	-0.509007647737608	0.00669810413946707	-0.590261708910763	0.00119110917585984	-0.561828445283127	0.00229096872641671	-0.229672137192577
ACAP2	-0.000596626718205928	0.997643484056648	0.661224608267373	0.000173272401171892	0.919410885100302	1.25971985672621e-11	0.580684253581042	0.00149455463837928	0.28278264714611	0.152942131854356	0.793715421055431	7.81092573735974e-07	0.590418019633288	0.00118663653341519	-0.0700895373658054	0.728298116234642	0.251262211368679	0.206152334173544	0.113460911855673	0.573102754179547	0.711982173393099	3.11260664257023e-05	0.0341520908088011	0.865709092978562	-0.336845534810949	0.0857785322281858	0.271887285942719	0.170086884411817	0.0658998471653023	0.743987272332694	-0.204207300617371	0.306922819120011	-0.0505325413960779	0.802347783584124	-0.833367190090738	6.81692748464107e-08	-0.264816851556495	0.181910795351877	-0.412815633231386	0.0323512934163103	-0.612569506207605	0.000682563207044524	-0.692587919077657	6.24441157755501e-05	-0.67113647240057	0.000127133375430373	-0.594365447385055	0.00107840489560199	-0.467818322084539
ACAP3	0.297527975265016	0.131754816027924	0.231281646542226	0.245751774580235	-0.00117481152466714	0.995359826949714	-0.162567250341832	0.417846226838091	-0.532217497235928	0.00426903534404821	-0.399933229504807	0.0387395442054764	-0.0852584085970858	0.672423590056322	-0.0479068130548194	0.812433375122599	-0.524692218926659	0.00495728646434157	-0.203468388585856	0.308714293068985	-0.227675735575246	0.253397158875399	-0.0049876851451412	0.980301829452922	0.485409154050469	0.0102706051062309	0.558776063990208	0.00244925014348714	0.14894199836698	0.458417606347069	0.205722979930774	0.3032683605142	0.244901019094064	0.218254720107822	0.455764853502658	0.0168869835871617	0.596550256150308	0.00102226405314796	0.589885242155093	0.0012019412790349	-0.118110634459078	0.55737815949266	0.245130141285412	0.217810669611885	-0.190531842056059	0.341124878085612	0.0656690187451451	0.744854627494831	0.0636769101176859
ACAT1	-0.626845412378522	0.00046742862981326	-0.6340584657521	0.000383307162435035	-0.474584478681352	0.0123762544274167	-0.70588917218457	3.89648070948841e-05	-0.259332478919667	0.191467837700885	-0.534456161490527	0.0040806915787696	0.015375752634153	0.939324803077696	0.442032331519767	0.0209686767098401	0.287487009151468	0.145934598266402	0.568587912542565	0.0019714155362518	0.0504702071139773	0.802586862533872	-0.177100011751608	0.376853331107863	0.0306630244928301	0.879324305704161	-0.335547951445162	0.0870687631017182	0.309406446351122	0.116306498855549	0.251894859338367	0.204974238963447	0.0734760300369917	0.715693991454475	0.303176629170335	0.124232629413365	-0.223209162551587	0.26308060286494	0.0645546987651944	0.749046023916821	0.440540748652005	0.0214567940085285	0.517896587360129	0.00565748125418511	0.820152997885617	1.64000595980707e-07	0.646565186376518	0.000268488034641947	0.126153551085222
ACAT2	-0.706654632167258	3.7892230368533e-05	-0.633130509633863	0.000393326188753786	-0.332373464072039	0.0902871838388419	-0.67017150293345	0.000131089690115341	-0.317853868333188	0.106162832028534	-0.414551766098919	0.0315592941121822	0.0348536073986174	0.862975984114514	0.376265258661166	0.0530661511959366	0.172886509404214	0.388491294273319	0.479538276390715	0.0113720049067723	0.10748152146394	0.59360909233245	-0.0428295709473063	0.832017107276852	0.0254454558803892	0.899746056051612	-0.224031068043824	0.261280984819355	0.529554374489776	0.00450266825471876	0.32881843849518	0.0939971285762957	0.417234165103823	0.0303663589630516	0.291888451350811	0.139589898380252	-0.113039801946665	0.574536569231556	0.212007044082394	0.288407814749649	0.419579778588998	0.0293532296399688	0.45623280219187	0.0167603593241477	0.657800457723737	0.00019233540157553	0.727854773867866	1.68696356539197e-05	-0.190313120585973
ACBD3	-0.35961063132904	0.0654230315261754	0.121133297395937	0.547263009823124	0.503167204740018	0.00746614797747943	-0.163585839429367	0.414895367338048	-0.20457334531637	0.306037751388307	0.221236374095076	0.267432847484634	0.251025971782542	0.206593432333017	-0.0557102915418842	0.782551423927206	0.0704846176380256	0.726824043953296	0.343363761833536	0.0795154056622232	0.591792818386861	0.00114792071920782	-0.0115868024946289	0.954258709559442	-0.0963350105324963	0.632650646550659	0.330845836991667	0.0918675912921848	0.45113043333084	0.0181840791373651	0.199899512069103	0.317458050255607	0.0281584282490267	0.889118787609187	-0.215286321013595	0.280839287999477	-0.0270124021389585	0.893605831318765	0.159717635418857	0.426162920819782	-0.177643047397498	0.375368267241637	-0.197387799015554	0.323702142159774	-0.124936856022778	0.534657134495221	0.0643628079343084	0.749768507403845	0.000123884704130571
ACBD4	0.346357733302325	0.0767583248287552	-0.0928294689876058	0.645137108143787	-0.439105288243018	0.0219352687973148	-0.0369081299213925	0.854980525627865	-0.0540409026960403	0.788920291995051	-0.358105154793347	0.0666412367920962	-0.442440338252054	0.0208367500833372	-0.191483961543859	0.338672218584509	-0.302868214621831	0.124635037023683	-0.346000606334683	0.0770832996045129	-0.5824154470971	0.00143522273453113	-0.139466301375056	0.487808026017989	0.393405163675139	0.0423401734530228	0.0473894964378637	0.814423923419636	-0.287768860115001	0.145522209859278	0.00847138470830285	0.966549453369379	-0.230695857918642	0.246983339102174	0.511448947159442	0.006397407810977	0.186021659858117	0.352887512218662	0.179998213888407	0.368966861202536	0.16275508824047	0.417301188454197	0.256774605792845	0.19604159558891	0.103123744664612	0.608749474342492	0.0130916542376152	0.948325351370645	0.338738794273791
ACBD5	-0.663734778946366	0.000160375345972059	-0.316204830755052	0.108089343974772	0.0243163792414694	0.904173962045128	-0.448438356821416	0.0189743750978888	-0.131034388367394	0.514740081901609	-0.0628276301863979	0.755555941114501	0.321915656016346	0.101526664302073	0.435357039076629	0.0232258253395408	0.418221997540703	0.0299363086112102	0.710021843087894	3.34791383034896e-05	0.488194284711491	0.00978011860518284	-0.0600421684551313	0.766089540075511	-0.108853569584784	0.588875868200433	-0.0255012815273863	0.899527199189218	0.643665347623021	0.000291999940289978	0.192400317176914	0.336321746802254	0.159742505864387	0.426089946030265	-0.00177066834682591	0.99300640818146	-0.286687174392338	0.147109440520191	0.0447290773175655	0.824678291007442	0.286960732519884	0.146706861997957	0.364901437127411	0.06127799982807	0.426919660959881	0.0263578779143003	0.486044609855432	0.0101569256229094	-0.427717778236401
ACBD6	0.551665126327975	0.00285477835515262	0.440798841043062	0.0213716762966503	0.23141186113372	0.24547856083883	0.707511377144888	3.67229383975472e-05	0.630503525137412	0.000422943263025408	0.555542220349416	0.00262708566258768	-0.144581459003259	0.471825315908989	-0.489905064976291	0.0094886566088963	0.280169675801863	0.156936518617985	-0.20123184962217	0.314176170604931	-0.0218704723361872	0.913775515152106	-0.252624324401271	0.203621565790127	-0.302765168141537	0.124769700505067	-0.0620672608259209	0.758427237748899	-0.456499998760915	0.0166884087686237	-0.340533065723751	0.0821909953183541	-0.473258459376479	0.012657224162629	-0.373179807411823	0.0552051385100954	-0.218304791232285	0.273985636293122	-0.484158924129018	0.0104973657544498	-0.254971769656959	0.199310044827122	-0.203995731399814	0.307435101870567	-0.396399963102575	0.0406567460672372	-0.641704016568205	0.000308909174697701	0.0536655597939314
ACCS	0.1390681130448	0.489063585076795	0.0846657590692751	0.674577279529219	-0.0186331716619691	0.926501698892	0.387348862098089	0.0459133605960019	0.631184152419626	0.000415088366152956	0.384576377446454	0.0476266481156828	-0.0166752213861502	0.934207388357527	-0.0986307435927431	0.624526088693255	0.453004541786885	0.0176500307588875	-0.0116079077153194	0.954175478314421	0.0260029556568059	0.897560777548083	-0.255126099771035	0.199028799305405	-0.408983743493463	0.0341559196965544	-0.439734931202556	0.0217243322311484	-0.479819207901651	0.0113171497446286	-0.352353073296546	0.0714577634751325	-0.504761163756565	0.00724953462097322	-0.369527330389822	0.057823705936364	-0.443420314594656	0.0205226507512912	-0.587187769263406	0.00128208142931392	-0.17771080805876	0.375183197551101	-0.0428713361497471	0.831855595595642	-0.0227738791744544	0.910227690938493	-0.402202653757261	0.0375466157814624	0.00529755563999705
ACD	-0.0509072184669752	0.800911101443249	-0.00798189893697496	0.968481289256656	-0.0386856085111756	0.848074450806127	-0.43611262524036	0.0229608140159711	-0.708824474628924	3.49930206960899e-05	-0.512636186105691	0.00625534184739759	-0.0366036858199508	0.856164449674092	0.145482639513927	0.46903787369514	-0.534410206458952	0.00408448557026315	-0.0390535577101835	0.846646199477452	-0.0997289238491513	0.620654668559812	0.228929576213577	0.250721299508158	0.494128943732842	0.00880000505597133	0.511377027025699	0.00640610055857622	0.464248225094241	0.0147099714832472	0.292612317080846	0.138565829631399	0.406522318934348	0.0353570817446476	0.43710486649126	0.022616546114418	0.511813481400574	0.00635350066529586	0.648865894451502	0.000251033654995243	0.00918365186198769	0.963738706211435	0.282671645909589	0.153110326018147	-0.0388350719507712	0.847494228779228	0.367672798588759	0.0591898261012854	0.142462548546722
ACER2	0.0910863059803313	0.65138152448116	-0.0530848151893888	0.792573851401792	-0.174201589714662	0.384837113566758	-0.102888379862029	0.609571783184149	-0.309235099080287	0.116519388084812	-0.271364074232151	0.170942849087224	0.0845204307671659	0.675105785855474	0.386483224571109	0.0464429774071086	-0.462417312073213	0.015159025348604	-0.24899028060838	0.210421053427655	-0.280323489262893	0.156699352699539	0.367707854401482	0.0591637717219218	0.417691071591491	0.0301668312513107	0.216543133546849	0.277972453808032	0.161089003199408	0.422149283487163	0.327348529173416	0.0955641622431348	0.264295857789665	0.182804117574964	0.280811092999696	0.155949199268147	0.345821040854351	0.0772470956877777	0.393392291816777	0.0423475264584109	0.241189572046242	0.22553280677045	0.0695716652285245	0.7302317621827	-0.120591924306299	0.549068395061351	0.186725212433825	0.351036966094501	-0.118208680610658
ACER3	0.042852288757408	0.831929253609397	0.253424329234091	0.202145113004985	0.290674518804452	0.141319525741916	0.466930513841391	0.0140720059121568	0.306128921327273	0.120428599835661	0.410897511578441	0.0332448036160603	0.305796166913109	0.120853022836049	0.0778048981940475	0.699688154143903	0.222570352382161	0.264484852865594	-0.0507240380747509	0.801613419643891	0.160861097886818	0.422814858455921	-0.00161192550488204	0.993633380159946	-0.375191581179687	0.0538029783685778	-0.190896845874754	0.34018336990308	-0.070657233288988	0.726180300284431	-0.344770694287658	0.0782105366259045	0.402323230624268	0.0374840642225269	-0.476700707054026	0.0119385892736113	-0.13318362534262	0.5078071686964	-0.382913598216122	0.0486781170685808	-0.146834920779291	0.464871226139992	-0.329286087778567	0.0935026558385808	-0.277869433704933	0.160513785785953	-0.275310027669457	0.164561630421555	-0.578461196521888
ACIN1	0.552586792754951	0.00279917525155217	0.930497971262062	2.10517226696945e-12	0.804007267223794	4.3744735430454e-07	0.853988975600643	1.47076583364206e-08	0.338738831688229	0.0839220368556244	0.667573438553001	0.000142286945393405	0.518906319990764	0.00554843669133433	-0.114566221032451	0.569346944961174	0.114773606109425	0.56864348717207	-0.13136495027471	0.513670774939853	0.378504587741423	0.0515548387221453	0.144494856517634	0.472093636621892	-0.128441347143906	0.523165573694884	0.384318133611054	0.0477887648038042	-0.233149687894308	0.24185142310212	-0.275785705684821	0.1638039157802	-0.176732868025323	0.377859299354574	-0.742004898232421	9.42242065359875e-06	-0.0714259486263892	0.723315703018417	-0.471082531230855	0.0131297449856848	-0.580954159678429	0.00148516729776148	-0.666089577567143	0.000149053650811587	-0.8310006227024	8.02132204694403e-08	-0.85938958231183	9.46793018147249e-09	-0.298817497721359
ACKR1	0.0969789001611281	0.630367678440812	0.108001347483513	0.591813899281527	-0.0195795894081779	0.922779262979641	-0.32944387077145	0.0933362652339057	-0.70812019909587	3.59116240877305e-05	-0.609628029213296	0.000736298174837329	0.0414596692590109	0.837318355777233	0.151475943756899	0.450719456086114	-0.566782801974252	0.00205274854001656	-0.0545636264720606	0.786924609071413	-0.158956523631153	0.428399479131955	0.38808785962526	0.0454650112394176	0.930926274587099	1.95322016581759e-12	0.662779941670829	0.000165177876642482	0.254132820043043	0.200843682393252	0.47458151002917	0.012376877618276	0.142408510761335	0.478581547758487	0.422458604464356	0.0281472617782437	0.399257813816094	0.0391003508017154	0.506334545592201	0.00704092825984011	-0.00658845123899723	0.973981673940509	0.179943630530639	0.369114494710255	-0.0434776918996656	0.829511489778649	0.203843236622488	0.307804674058086	0.10045981978857
ACKR3	-0.201394993147919	0.31377575190706	-0.648205137003012	0.000255941399888726	-0.686508803317899	7.68397255905983e-05	-0.564130593620994	0.00217747725951863	-0.195139319173282	0.329355064963018	-0.451560870230254	0.0180602623496288	-0.560838059135346	0.00234133348106195	-0.0268275075458639	0.894330053480042	-0.102145070003006	0.612171768046639	0.0605712430380164	0.764085585475905	-0.405431849544774	0.0358999196871165	-0.263177192247062	0.184732536961945	0.071748800864823	0.722113684281623	-0.212776190006381	0.286621164899044	0.219695096190198	0.270865252375639	0.150737295447947	0.452956352627588	0.0942121064793726	0.640200800529377	0.681866750211679	8.9736963647345e-05	0.171451508489998	0.392501227753043	0.458783522495052	0.0160838168417708	0.509854978028983	0.00659241627229038	0.727433002950228	1.71556903168375e-05	0.566962531682911	0.00204452317407081	0.642971278673064	0.000297888437215629	0.345140678409797
ACLY	0.17553825086298	0.381143259854345	0.423512354286788	0.027715980378877	0.494456804744729	0.00874835050638338	0.0296314213704772	0.883356479589805	-0.555155827744872	0.00264905614582794	0.0300896277024534	0.881565156014632	0.315548835805764	0.108862894575483	0.115194655884473	0.567216471566037	-0.599747824645299	0.000944674127517108	-0.214671493870308	0.282248567231485	0.160979026177455	0.422470388542085	0.411746058140921	0.0328471167496526	0.312074050046439	0.113029030216181	0.695925199090734	5.56050853087932e-05	0.423603856101957	0.0276787839317701	0.396977659331502	0.0403382235210179	0.500180507493928	0.00788669679513348	0.00194356382502179	0.992323543463129	0.624911571608178	0.000492557895616032	0.560076684464794	0.00238069557526011	-0.364843686476517	0.0613221146382199	-0.210094525665777	0.292880877744804	-0.584606645721945	0.00136305176079652	-0.0185587723377916	0.926794390221119	-0.150081389785963
ACO1	0.549887466156706	0.00296469622565753	0.226327688455021	0.256294809501978	0.00144137579268056	0.99430698874793	0.507947597839409	0.00683233225382209	0.447221239633397	0.0193408079862601	0.368013401230894	0.0589370594157284	-0.331869568766013	0.0908062033430597	-0.41941052756091	0.0294254079868038	-0.0465710400010288	0.817575501402433	-0.39438210990397	0.0417850458927486	-0.255100838011173	0.19907481676749	-0.237537276009714	0.232851920549823	-0.124040097716837	0.537616765235739	0.026669107738419	0.89495056277792	-0.300820132336412	0.127331525457326	-0.253147292489635	0.202655568313073	-0.307365270492013	0.118861244309671	0.0022554502610172	0.991091736345833	0.0669058074597923	0.740210871257767	-0.0698240287046414	0.72928927825495	-0.223078215411044	0.26336806015893	-0.13118151577958	0.514264017763884	-0.35614757669236	0.0682513968102493	-0.376384405008036	0.0529848752362824	0.0620056776491686
ACO2	0.318063660733628	0.105919582902353	0.123460378297926	0.539534151851276	-0.0551327954554858	0.784753098307585	-0.186764677382596	0.35093333318707	-0.689572670118441	6.92539482270211e-05	-0.430776118831005	0.0248863459973169	-0.00830016382701242	0.967225184254183	0.19795917751315	0.32227514762546	-0.855536281946415	1.29874986087652e-08	-0.443668090235806	0.0204438508380606	-0.37295828505028	0.0553612644041539	0.408481388832889	0.0343983701643163	0.590064032367801	0.00119678634888279	0.597174995984596	0.00100668441834573	0.305158386847664	0.121669569223468	0.410651237537679	0.0333609451828786	0.610298794338347	0.000723730997367833	0.543959834732496	0.00335777420027542	0.874554429069779	2.47706082901091e-09	0.828415505963713	9.55444232253337e-08	0.0340019740902516	0.866294144695307	0.05553365622304	0.783224664385231	-0.313337951264239	0.111500241001372	0.242910407027911	0.222138322888946	-0.0475479030416383
ACOT11	-0.048258338947592	0.811081410003378	-0.432600025143583	0.0242140170144787	-0.559578375105428	0.00240676385543326	-0.228515713252633	0.251602482166936	-1.90129325800216e-05	0.999924903899772	-0.309106898546806	0.116678857681614	-0.380982898173506	0.0499218551389129	-0.000443041282433556	0.998250104373789	-0.046462681750398	0.817992958263275	-0.101957486513009	0.61282863328247	-0.426391009951023	0.0265649819339706	-0.00940153829242272	0.962878966186396	0.068219062632913	0.735289719422595	-0.254821039305199	0.199584993188664	0.0119293058186875	0.952908060600654	-0.0585312098067502	0.771820590396703	0.0991110552515425	0.62283163879632	0.428598077942264	0.025708998899086	0.0179424026512138	0.929219579080135	0.160571887127209	0.423660299673602	0.824696691240263	1.22267442358974e-07	0.411175860260758	0.0331139267496036	0.347493391540547	0.0757318712839965	0.347014381668303	0.0761635304350769	0.0614610251132381
ACOT13	-0.430780444286844	0.0248847337974771	-0.138479926650507	0.490921226576553	0.0989656797714086	0.62334429907207	-0.092215148917544	0.647335094391409	0.177530752863137	0.375675085516304	0.127104824595372	0.527534080170217	0.168228015000814	0.401594264122916	0.0958322610526766	0.634435477805607	0.431477127238473	0.0246261685395139	0.430496454234474	0.0249907638283759	0.37111319745863	0.0566751065943805	-0.110067488159598	0.584701841637459	-0.164973291241788	0.410894572768973	-0.137331593364053	0.494558180925473	0.169636468701672	0.397606707168611	0.10680314956014	0.595955326772779	-0.0717786674825373	0.722002519658353	-0.168901351750653	0.399685138065463	-0.406710241564794	0.0352642007241071	-0.219073711576078	0.272257043851459	-0.0598582398552225	0.76678654401862	0.0398459824682711	0.843571891872028	0.224433844260424	0.26040200218533	0.0946790460862558	0.638537084224848	-0.501150256371727
ACOT2	-0.374055336589364	0.0545914444259699	-0.572261550094892	0.00181441933563985	-0.433378633466952	0.0239315409324475	-0.636503449756158	0.000357971409542215	-0.432766238158405	0.0241534891196836	-0.447021781912999	0.0194014073659078	-0.36847601660992	0.0585950923905771	0.0634942743238773	0.753041171595767	-0.326712453316994	0.0962483177073141	-0.0156509868679154	0.938240704987613	-0.238466772178638	0.230974418309682	0.00449555502933456	0.982245111456269	0.210212554619622	0.292603569311357	0.00632585483715312	0.975018363619433	0.373407189186203	0.0550452412667405	0.462347132611395	0.0151764604832032	0.194568956544627	0.330798502758267	0.622010970526445	0.000532462247939085	0.264234790771232	0.182909025594305	0.633567676080253	0.000388577952737324	0.347532012312279	0.0756971499891034	0.516483309138562	0.00581314608373323	0.371990493236712	0.056047403077314	0.649777834094208	0.000244396145641296	0.208239093087815
ACOT4	-0.181275273666371	0.365522598532888	-0.0179565636711049	0.929163853648743	0.0745112027755891	0.711855495975424	-0.211424922856283	0.289764698433013	-0.205012291864146	0.30497850854208	-0.0759934401658339	0.706371184959421	-0.0607470605774093	0.763419975899736	-0.0746545767716726	0.711324392320552	0.0579652053545158	0.773970469140446	0.289289884812592	0.143311175839838	0.204231158936701	0.306865083131564	-0.256248457118521	0.196991642491814	0.031637203340142	0.875519276177999	0.182519069242776	0.36218622740967	0.32351800413153	0.0997399535634455	-0.00615148181354784	0.975706783133266	0.191908448001486	0.337582174395477	0.103261430293237	0.608268648377065	0.0806364288857793	0.689285515109204	0.218747649391764	0.272989199478635	0.0133571008540377	0.947279013543787	0.286746947350025	0.147021408772177	0.095957560664173	0.633990459401299	0.203780445728351	0.307956928399238	-0.157464423022692
ACOT7	-0.079457777215473	0.693609145476524	-0.340141248977771	0.0825666737910116	-0.375797802776917	0.0533859714843916	-0.50331925845215	0.00744525234789373	-0.504590403532512	0.00727248441320418	-0.539402443921792	0.00368947408249283	-0.0914888299325787	0.649937530979508	0.287138010600854	0.146446395448721	-0.448388531046784	0.018989263355277	-0.146575498448799	0.465669056823351	-0.328310787713947	0.0945361213601159	0.532921055645337	0.00420906310156255	0.37125238295324	0.0565751550140946	0.0982618331829086	0.625828802760241	0.231201190596191	0.245920685663184	0.537691111372397	0.00382104416931057	0.304617592914231	0.12236510991719	0.542497140683973	0.00346134036538803	0.467568582269502	0.0139236665467717	0.578423079296437	0.00157523171085238	0.35336751216737	0.0705894398626017	0.429488764600076	0.0253699576344467	0.209352751472031	0.294627461086245	0.477487128777964	0.0117792615892179	0.113168604820133
ACOT8	0.204999946890928	0.305008267544412	0.555120418573116	0.00265107738108571	0.549046047115177	0.00301797309882911	0.265656761990287	0.180477048894416	-0.122630227906978	0.542285406891454	0.125465038340692	0.532917557809508	0.491586946098989	0.00920923468013355	0.138127663571676	0.492035463532145	0.0818484084785861	0.684849539162022	0.280898213710712	0.155815438199848	0.417407098153988	0.0302907156653704	0.179047333224515	0.371543669339508	0.106832574929487	0.59585347317635	0.502617640874206	0.00754208222075239	0.295294135562789	0.134819124891933	0.240686580841366	0.226531524703864	0.148404089197398	0.460060632689582	-0.357250952470665	0.067340192531198	0.0560002479956454	0.781446594776713	-0.10878426614602	0.589114555216792	-0.376763893064875	0.0527266567387079	-0.314667676395577	0.109908415519968	-0.350905127200873	0.0727113510466515	-0.251267131509107	0.206143154291092	-0.174979658879145
ACOT9	-0.285340159905264	0.14910332186689	0.235982546353847	0.236014992058224	0.447462277854611	0.019267782683565	-0.0642415295877211	0.750225235884075	-0.346859515356647	0.076303490011646	0.0503626365391725	0.802999483024123	0.763238506543996	3.65468970711037e-06	0.686123207145981	7.78447191194724e-05	-0.0904618688283327	0.653624027146899	0.282240809639234	0.153764399485229	0.455375987434993	0.0169928066745525	0.196674825083927	0.325488174366993	0.117284237707129	0.560158431766572	0.367216055991242	0.059530106003525	0.511599943759202	0.0063791897294548	0.236334216178641	0.235297042549427	0.513033758290658	0.00620836726439776	-0.250958578784264	0.20671938393341	0.0882792870119053	0.661485181513384	0.0927324257476713	0.645484127935347	-0.216833933861334	0.277311801449711	-0.374078276833825	0.0545754367465023	-0.214119166113475	0.283518418373026	0.106357462419465	0.597498947450428	-0.607152014742185
ACOX1	0.306787032025505	0.119592415437123	0.860186980110115	8.85817901715948e-09	0.921902597810911	8.62469142216444e-12	0.651676798832341	0.000231067615718308	0.107321636644903	0.594161716538593	0.603361751108616	0.000863183014938361	0.532007071127859	0.00428711286285722	-0.149878755367704	0.455563699728437	-0.00958741051539181	0.962145580353866	-0.0662104092873277	0.742820792758967	0.531043045740708	0.00437076578243677	0.173187642067557	0.387652799085623	0.0310971407768114	0.877628369700942	0.539375526374617	0.00369151325864695	-0.0344788039278464	0.864436029080702	-0.105217402513812	0.601455239573491	-0.0774312077480906	0.701065047251893	-0.713689841562969	2.91974354244641e-05	-0.0599238436669575	0.766537915699795	-0.29816150035909	0.130895060278132	-0.710993397273526	3.22938712363821e-05	-0.635946566839169	0.000363609181534503	-0.830064024248321	8.54893406264886e-08	-0.709766070641294	3.37975372414459e-05	-0.382692258132998
ACOX3	0.864853530581806	5.95019549074066e-09	0.416979002732766	0.0304782484219429	-0.0755694407185941	0.707938545577887	0.449714206978421	0.0185963915845785	0.0327502678772767	0.871175083605984	-0.0712853901530077	0.723839219990044	-0.13725386864	0.494804834976243	-0.161473233466665	0.421028482902348	-0.437189643138235	0.0225873282010457	-0.673735881267114	0.000116995433844219	-0.558381867781578	0.00247035938457215	0.138718372189497	0.490167726667081	0.204249888283048	0.306819763742268	0.164309483110639	0.412806010997561	-0.489442024324048	0.00956681735906434	0.0126793300548158	0.949950816648964	-0.0363596715427204	0.857113593374704	0.145953861395525	0.467583748801207	0.478198285381874	0.0116367090700038	0.0701899242628509	0.727923476037349	-0.0848578635539383	0.673878896377632	-0.0292021269389635	0.88503528248786	-0.464388482052639	0.0146760301515406	-0.436313339480374	0.0228908319732393	0.156904411319716
ACOXL	0.312426577078366	0.112601071115488	0.705546117113291	3.94541967195039e-05	0.686960596794891	7.56768308703788e-05	0.691229725148369	6.54343382234859e-05	0.355517401299917	0.0687760664329753	0.612691855980625	0.000680404154806307	0.495225887789018	0.00862817755046364	-0.0267217369184476	0.894744388547023	0.209620894505754	0.293995336439167	0.0194169946466435	0.923418667454805	0.434522385196796	0.0235214585112493	0.114945060650417	0.568062201664166	-0.135366054461323	0.500814578561834	0.283678527757746	0.151589478116482	-0.131913982125106	0.51189715893036	-0.145466290455008	0.46908836670894	-0.244705305512399	0.218634506126424	-0.664887689772132	0.000154740916129711	-0.210754578248497	0.291332212890404	-0.445133269263617	0.0199829244264568	-0.366410746714411	0.0601337800815117	-0.596382744244997	0.0010264768187139	-0.631911421731947	0.00040683655263209	-0.681557110814782	9.06616690080815e-05	-0.426018220122193
ACP1	-0.22708431608306	0.254665777949598	-0.528264579087343	0.00461966845219604	-0.513650559675284	0.00613607948872809	-0.643439948105627	0.000293900932824525	-0.444523810495714	0.0201736078830663	-0.665359640279053	0.000152485258019088	-0.391082222322459	0.0436836448955222	0.00790074572477022	0.968801590784296	-0.274357484727347	0.166086389320439	0.0678036986011411	0.736845118114846	-0.308337192356905	0.117639684301673	0.232080153927713	0.244079508479985	0.597246799734476	0.00100490705930424	0.113622502008757	0.572552987637261	0.204796313856305	0.30549940970701	0.401503236463608	0.0379110971173087	-0.0141562364343245	0.944129501867719	0.665785348261616	0.000150475536925334	0.174834489676979	0.383085545615857	0.488603522658871	0.00970972568589625	0.459152407804044	0.0159878656351776	0.456946003704948	0.0165688754911051	0.50635422325844	0.00703835165425071	0.572094204209747	0.00182132936742713	0.284786005165688
ACP2	-0.100981177565899	0.616252101879509	-0.199552993718842	0.31831505441989	-0.168374049035636	0.401179775159091	-0.46944155138357	0.0134956941919456	-0.665709040464591	0.000150834050006448	-0.482941216329639	0.0107222275527709	0.0200361027820701	0.920984274109902	0.323015417546913	0.100297814569771	-0.498519498794801	0.00812906609914664	-0.0235325315879458	0.907249635210135	-0.164926084746318	0.411030340911134	0.314735205869439	0.109828027439752	0.282545536254375	0.153301573293136	0.335856994304096	0.0867601465099272	0.596092926797233	0.00103380102241979	0.503755882458542	0.0073855234806159	0.787246471021903	1.10632951295753e-06	0.530559930667493	0.00441320702723	0.673163562028709	0.00011916404695863	0.765042327709589	3.35717997115109e-06	0.223671033687332	0.262068318945684	0.257975972996195	0.19388415416963	0.0875387028538624	0.664160626443966	0.586811167031541	0.00129362970332929	-0.0230695032912867
ACP5	-0.0961219889391509	0.633406658733113	-0.223791869631914	0.261803899911865	-0.220355849640046	0.26939031057275	-0.462769620123519	0.0150717489686748	-0.590596837500677	0.00118153771803919	-0.507062317171694	0.00694616024175318	-0.102815676440025	0.609825885355029	0.199079110563399	0.319489355260217	-0.56984614691635	0.00191637706562352	-0.159980806001302	0.425391073402083	-0.251937729796228	0.204894573607172	0.472516319895687	0.0128167732151518	0.590526342169641	0.00118354555294592	0.342319060857056	0.0804950145441126	0.328671791635471	0.0941525912638866	0.475520499924262	0.0121810565992894	0.275137396185202	0.164837229261277	0.502424152490044	0.00756897093176547	0.411978494988851	0.0327388502475147	0.596027812370653	0.00103545280154102	0.118230634380831	0.556974965000155	0.368532659988968	0.0585533278453248	0.0535212561024831	0.790905516090417	0.440253327547966	0.0215519098119598	0.10770810646936
ACP6	0.47711525809442	0.0118543801076653	0.766226615487498	3.17386277375221e-06	0.668242321967274	0.000139326368749604	0.868550802861658	4.29555635688061e-09	0.572879397273211	0.00178910247507519	0.737515976216693	1.13793885354464e-05	0.314200413366787	0.1104658480486	-0.269195976424885	0.174522075064037	0.353159976459159	0.0707664190420193	-0.0127407323949699	0.949708743669412	0.375755792666944	0.053414787425714	-0.112091282505709	0.577771954500539	-0.251450799997804	0.205800669243165	0.189080580464043	0.344883796558892	-0.288083099270454	0.145063420717275	-0.382854786014296	0.0487156393538392	-0.377938757405246	0.0519334847710029	-0.751355019049163	6.28097887702972e-06	-0.324570782591323	0.0985789212256022	-0.635787077732739	0.000365238079143714	-0.470134402237138	0.0133401662892274	-0.593325962846963	0.00110604074508306	-0.647896147541619	0.000258265186848654	-0.828718411109034	9.36202574434643e-08	-0.271501024119169
ACPP	0.3792371267791	0.0510678566785243	0.649406413748484	0.000247080657806334	0.57738125982649	0.00161365008062032	0.763200638379456	3.66118117413043e-06	0.37102572405417	0.0567379933132257	0.597985667602473	0.000986775407799262	0.231551857528754	0.245185046200703	-0.265209953007119	0.181238778366611	0.0902990337425438	0.654209290643348	-0.216686915333124	0.27764567874541	0.224531042554213	0.260190173300239	0.0990468384149416	0.623058075522973	-0.0882456103042298	0.661606754753919	0.212638900538226	0.286939559314987	-0.232679143572624	0.242830014691434	-0.430042555678118	0.0251609921988278	-0.0370235984899004	0.854531570763725	-0.598563877774845	0.000972784926765706	-0.126928709250053	0.528111022871835	-0.381927291353277	0.0493104004033116	-0.287416536474553	0.146037840937646	-0.501881050157859	0.00764487575123746	-0.678792531124307	9.92988179803161e-05	-0.670509054160288	0.000129693565994211	-0.386392893216936
ACRBP	-0.0271995270416594	0.892872957918567	0.166380050237516	0.406860151042715	0.176978130304465	0.377187112394197	-0.155224573549358	0.439458238781833	-0.618732469610201	0.000580937915202975	-0.318843702919491	0.10501878022748	0.329214924856995	0.0935777739587786	0.389622547421361	0.0445449769754524	-0.564286359776517	0.00216997597283511	-0.115685471369939	0.565555042660351	0.00293290803500575	0.988416163956861	0.763778369654448	3.56326114713158e-06	0.588558926678774	0.00124078589383283	0.539421054779296	0.00368806475260749	0.412628326936333	0.0324376858827134	0.411243196390518	0.0330823281686879	0.558109002071727	0.00248506259189456	0.121507895671871	0.546015405593613	0.406139002725217	0.0355471433711774	0.433730288935151	0.0238048434439966	-0.040898264605455	0.839492898537239	-0.0668473927562812	0.740430001873592	-0.275149566753628	0.164817788787953	0.200649081373078	0.315609088253053	-0.300058692621318
ACSF2	-0.0716728673131156	0.722396336482952	-0.487668659639307	0.00987115642637106	-0.590091150505166	0.00119600614541884	-0.510846025739057	0.00647058983586746	-0.270860124595457	0.171770159170564	-0.53392682573067	0.00412457505782991	-0.215263270173237	0.280892043057618	0.283191254792492	0.152324127172698	-0.121253089428951	0.546863897028459	0.0688407162412495	0.732963739434771	-0.347088941062239	0.076096217893159	0.00358401539385689	0.985844775584327	0.140670290363083	0.484021586939863	-0.123712680186607	0.538699283895959	0.250366388928176	0.207828384305668	0.223321201068804	0.262834815479092	0.168416048151083	0.401060613559304	0.609447771623796	0.000739707615603929	0.25759317449866	0.194569808620052	0.414694819852862	0.0314947369614685	0.754539179875028	5.44874159438907e-06	0.607260614709839	0.000782184102253483	0.476121942409862	0.0120569871038649	0.560387447419891	0.00236456147513174	0.0849118322186645
ACSF3	0.647040777116647	0.00026479503987891	0.0600340563448524	0.766120277463433	-0.471077513478771	0.0131308513026336	0.0611367434950019	0.76194530086607	-0.139368745377131	0.488115486475418	-0.460404093817051	0.015665799196895	-0.44437576557749	0.020220151287925	-0.203587317122579	0.308425516571823	-0.493668048556236	0.00887305104452663	-0.639577643253324	0.00032820605477874	-0.788710590687363	1.02358141045407e-06	0.094864855244405	0.63787551617982	0.351812370765646	0.071923928229712	0.0169262004139039	0.933219300074242	-0.547036451795249	0.00314853949461388	-0.0613081738958009	0.761296814233359	-0.0344328442274643	0.864615094856092	0.524718611795091	0.00495471745209267	0.523454797522468	0.00507900834102052	0.259750154133874	0.190728046126016	0.128763049387834	0.522116679009025	0.213142541860619	0.285772637528894	-0.0547703109125653	0.78613587957036	-0.136046163768153	0.498645316426458	0.49122238894299
ACSL1	0.0303831832300206	0.880417820738716	0.683366104519972	8.53762964456881e-05	0.934686903805333	9.90377194791699e-13	0.424498566766741	0.0273171981562756	0.0175555371034614	0.930742069825062	0.569655166252716	0.00192464492554807	0.594087307147526	0.00108574025422765	-0.0724964730149023	0.719332483803043	0.0951024820960823	0.637029847122363	0.13725399266594	0.494804441339332	0.702116420326215	4.46556038651286e-05	0.182150860015591	0.363172044784549	-0.0931631975470191	0.643944272214516	0.454844991363113	0.017138188818039	0.141584046994651	0.481157922773993	0.0135815558998207	0.946394322865966	-0.000583037260093393	0.997697158639591	-0.726257659463709	1.79758044965308e-05	-0.0986452408659339	0.624474917680365	-0.249157153612026	0.210105490352096	-0.672580309290211	0.000121410539815174	-0.598890565756869	0.000964956689723748	-0.643343270607732	0.00029471962178136	-0.513400069958898	0.00616535015856222	-0.312271914945199
ACSL3	-0.148184068716957	0.460733568254613	0.510469833475192	0.0065166084547842	0.868591441923547	4.27996739857517e-09	0.45850494040518	0.0161565933736096	0.3621914282743	0.0633748542460525	0.794821904356978	7.35043341396863e-07	0.516601631009105	0.0057999762050666	-0.124057558495416	0.537559064646765	0.505741039334662	0.00711901640844483	0.418075917860314	0.0299995928107896	0.85822130970424	1.04302837689393e-08	-0.0738665555342509	0.714245096311711	-0.418499007848158	0.029816598643921	0.226345113477289	0.256257216922581	0.246359688312734	0.215438157658497	-0.128390116188017	0.523332703404364	-0.152760359478575	0.446843796353272	-0.803631125609815	4.47078884273765e-07	-0.425848400368887	0.0267789234941297	-0.460302870759028	0.0156916439569984	-0.486633135866775	0.0100525805011246	-0.562146420297841	0.00227499710403804	-0.438066391437493	0.0222869612625365	-0.43871360361648	0.0220673280885099	-0.452527056290578
ACSL4	-0.155730177357301	0.437951059160802	0.551267351391943	0.00287906610830471	0.907596970720013	6.52400402816053e-11	0.326018233912095	0.0969992013162245	0.0590868418446135	0.769711707791244	0.607802505978445	0.000771467146082477	0.684490110580162	8.22313551935605e-05	0.0788178724952497	0.695960435839529	0.235727920283564	0.236535729084357	0.318770444663985	0.105103136216682	0.819556377523329	1.70344719653385e-07	0.16140497087651	0.421227485214338	-0.228889285415372	0.250806996334192	0.369352034316034	0.057951773828972	0.304522306512062	0.12248796374201	0.0246073242584276	0.903032688582397	0.0504308468618633	0.802737835070479	-0.739321948703262	1.055220909169e-05	-0.200631346180429	0.315652758814484	-0.271030812521502	0.171489634675019	-0.552933143880168	0.00277852131107843	-0.606742771218457	0.000792546242028826	-0.508292165726443	0.00678845519188045	-0.368913606310016	0.0582730490329381	-0.410447982071577
ACSL5	-0.163298460372261	0.415726733342411	-0.474622757653858	0.0123682210931098	-0.507778242850266	0.0068539852396997	-0.581961235630991	0.00145058916816188	-0.597286391893659	0.00100392819905863	-0.635332424074537	0.000369916696140596	-0.0780282450338344	0.698865656285098	0.47244321300107	0.0128325800127947	-0.484420869041984	0.0104495128044018	-0.0738729335443687	0.714221441157256	-0.387671416792648	0.04571723915464	0.311789869507394	0.113374892881452	0.381664054213571	0.0494802396365288	0.06890296946945	0.732730939013306	0.45049744310076	0.0183674267633267	0.449072958209237	0.0187855881205049	0.583126524496844	0.0014114486955059	0.65928039172571	0.000183880929254979	0.494978488649583	0.00866668297023002	0.673063499048317	0.000119546826686638	0.438499483036037	0.0221397941448203	0.503386318222434	0.00743605245424471	0.330919210884715	0.0917912087798693	0.707255036700548	3.70693834819364e-05	-0.0554237699990065
ACSL6	-0.184266391562498	0.357529556530257	-0.610994867697229	0.000710887497080826	-0.604666299955229	0.000835305596214852	-0.537212273551879	0.00385856576907033	-0.168552968254284	0.400672276815372	-0.398518500752634	0.039498355002523	-0.539887104342261	0.00365292189300627	-0.135720542384354	0.49968332608034	-0.223592050903309	0.262241246418675	-0.199584129087511	0.318237992780879	-0.438240775960203	0.0222276087060649	-0.155590574831093	0.438366928188751	0.00252827595259493	0.990014217343804	-0.35340110190059	0.070560827767082	-0.158367726931971	0.430134069624398	0.185893047479942	0.353226424796223	-0.0908650208312408	0.652175874884495	0.57322344936007	0.0017751369975772	0.190930486741397	0.340096673792392	0.378889474516045	0.0512985186936139	0.324723481192579	0.0984113654892938	0.44139145499026	0.0211772781830757	0.472871203954371	0.0127402714058736	0.434328835149525	0.0235904492735898	0.460186437699942
ACSM1	0.0552102217590324	0.784457820215465	-0.0542226816459939	0.78822613841991	-0.234620563538762	0.238809252213967	-0.145740456460053	0.468241995923459	-0.34142128874974	0.0813441733111638	-0.355976159247883	0.0683938083776547	0.0702932358861475	0.727537984572859	0.364813779531477	0.0613449697757467	-0.443829374190904	0.0203926909319012	-0.324718618854409	0.0984166976275844	-0.362632835710966	0.0630295782265934	0.128901683138254	0.521664983397482	0.28395137674322	0.151179218320693	0.0853570434305371	0.672065395070834	0.0511472051326847	0.799991215164305	-0.00210087959349234	0.991702216645869	0.319396753619273	0.104383575447539	0.328318625558938	0.0945277819874307	0.2991565221111	0.129552970994479	0.29802410556592	0.131081170870931	0.35671732945358	0.067779696053674	0.167098009457767	0.404809707684124	-0.0614128188279322	0.760901040865467	0.162619135642961	0.417695634929239	-0.109572194204879
ACSM3	-0.258755456413247	0.192493122348452	-0.659606308168747	0.000182063651161536	-0.681567726694151	9.0629826790215e-05	-0.30190901899548	0.12589265478988	0.189046297644225	0.344972891232319	-0.256889973714613	0.195833701946833	-0.329123824116772	0.0936740043106159	0.137419708576502	0.494278628014212	0.178139930015028	0.37401239749323	-0.00495355586238955	0.980436592877813	-0.382781849715283	0.0487622044763957	-0.232027127167791	0.244190326183085	-0.200360900415307	0.316319157023157	-0.643458667351452	0.000293742644460306	-0.145860440890584	0.467871844922525	-0.199096402812817	0.319446457696045	0.00432809508753132	0.98290638628012	0.318662196713548	0.105227874763232	-0.21215067771187	0.288073634215344	-0.0894028744197949	0.657433839294871	0.859722748455591	9.20867512912716e-09	0.362511655410364	0.0631242218060757	0.583597487573603	0.00139589061338092	0.396358374849867	0.0406797533922548	0.0647422215323425
ACSS1	0.293169445355426	0.137781354497896	-0.419489182039806	0.029391847414176	-0.755637506068565	5.18548574701657e-06	-0.318589512185912	0.105311693957202	-0.294489010318015	0.135936140078981	-0.620169802921486	0.000559231264723931	-0.508198154501805	0.00680040290336329	0.0773797045399374	0.701254887442534	-0.563275225816015	0.00221906789410386	-0.498943298121319	0.00806664036282879	-0.831135266051336	7.94794768197384e-08	0.0775683331141118	0.70055969027513	0.393741976414577	0.0421481301357704	-0.0771395016455223	0.702140503410244	-0.112014318101699	0.578034831452641	0.25999413560911	0.190296817866748	0.220927677881262	0.268118051770624	0.826897141956469	1.05740049837229e-07	0.577631195546255	0.00160436045935265	0.596767593805609	0.00101682057443239	0.494209115773704	0.00878735039771377	0.517588701319791	0.00569108936527218	0.240577151209543	0.226749195001913	0.399594750264144	0.0389200264208927	0.259075221097977
ACSS2	0.308818529939756	0.117038149233583	0.789007984911442	1.00747095020552e-06	0.815523666930873	2.19379205532156e-07	0.503724915553636	0.00738974634038866	-0.195678584998797	0.327993853163559	0.365942905567252	0.060486662282307	0.630809065678932	0.000419401178067431	0.122240974901886	0.543577712253532	-0.311709184691809	0.113473232969161	-0.170205714515433	0.396001461561766	0.372725280403512	0.0555258551392703	0.451983382039779	0.017939399576585	0.189615514023252	0.343495388389929	0.642976408379279	0.000297844537304947	0.167255714063772	0.404360092106544	0.0355196256797659	0.860382599823088	0.335525993299058	0.0870907225493845	-0.513549504681088	0.00614787399465644	0.265919184594892	0.180030706830924	-0.000400106339459787	0.998419685798235	-0.576165869044039	0.00165948825185405	-0.661328480372863	0.000172721123772911	-0.820160261659957	1.63924691509411e-07	-0.480359686719516	0.0112122344923155	-0.352105142385571
ACSS3	-0.0854979575749503	0.67155378287696	0.600008366450795	0.000938583567912149	0.88096447548949	1.33307032155105e-09	0.512871340762494	0.00622752137370688	0.337556572166868	0.0850776999891386	0.739798388658777	1.03431493429672e-05	0.543835051112411	0.00336650505801324	-0.136251642518765	0.497990849322805	0.448788797580721	0.0188699313889532	0.316968717615441	0.107193720119987	0.798737639383823	5.91059937020226e-07	-0.0365260320628578	0.856466478809974	-0.342326939252861	0.0804875927746612	0.227380377947471	0.254030195889108	0.0830626009495836	0.680415669336225	-0.256118720245299	0.197226388777974	-0.173638838200398	0.386398396194936	-0.838564319961873	4.72618379828227e-08	-0.428836045500419	0.0256180584247902	-0.525896601021925	0.00484119890292332	-0.532401528516336	0.00425327854627018	-0.596465137933197	0.00102440281763184	-0.49977374910946	0.00794548120618749	-0.554817408988091	0.00266842795277139	-0.492093173000258
ACTA2	0.100659910922626	0.61738035683183	0.359227717907425	0.065731231973059	0.422051252450163	0.028315430784181	0.048638760234443	0.809618909190606	-0.360051231554381	0.0650697844217398	0.0291160063112153	0.885372125212336	0.363027882478293	0.0627218048787318	0.191676093489805	0.338178578148932	-0.345104929884788	0.077902965523586	-0.0673243729116603	0.73864128973345	0.204482818333932	0.306256490687036	0.480033825081302	0.0112753918285374	0.433987331166506	0.023712579709483	0.612535190558784	0.000683169830687611	0.310722461022819	0.114680974030602	0.399799830121241	0.0388105949492027	0.253805141258358	0.201444882336088	-0.0145712273914056	0.942494281429407	0.365889540871072	0.0605270161744591	0.3430944675271	0.0797670466504742	-0.383996109059495	0.0479915300503129	-0.128260279159638	0.52375638324078	-0.432723097084696	0.0241691874763026	-0.0641937432821763	0.750405219416434	-0.425419333890681
ACTA2.AS1	0.669151690722323	0.000135388592843182	0.114206017741394	0.570569693534184	-0.346996146332875	0.0761800003071373	0.513892964309245	0.00610786539890195	0.405107826623202	0.0360624972471442	0.0775005551503122	0.700809461255511	-0.327944603122673	0.0949263543858594	-0.220722162659181	0.268574855175009	-0.239192813105376	0.229514919309242	-0.801492226695166	5.05578735918755e-07	-0.723737956171681	1.98528543058821e-05	-0.114132953192859	0.570817862110833	-0.0743274886768844	0.712536224213399	-0.394682230732939	0.0416156745001679	-0.853912321669427	1.47980186920553e-08	-0.410735652487093	0.0333210989071806	-0.21147388941413	0.289650405713965	0.0589485780945861	0.770236334427483	0.124291271085736	0.5367870232173	-0.244474520154168	0.219082921700183	0.052137303515702	0.796198861709385	-0.0424479553111835	0.833493174036906	-0.254318945667516	0.20050274102078	-0.465085835314196	0.0145082345842529	0.121650590091148
ACTB	0.115478620227514	0.566254974021467	0.713754031041045	2.91270619319685e-05	0.899496395703954	1.78302871547668e-10	0.341907826417571	0.0808831386702568	-0.21842768505747	0.273708890041636	0.414263877498917	0.0316895348730286	0.591261594482018	0.00116274882167022	0.035270351749912	0.861353074473939	-0.168978398578676	0.39946701270959	0.0906568643868468	0.652923435187692	0.607584297122184	0.000775767188003932	0.408899471319776	0.0341964958979035	0.161942183560005	0.419662778165567	0.756270263847407	5.03905110650322e-06	0.393218795433888	0.0424467345849541	0.187769800048224	0.348300070880414	0.207555812167111	0.298885633593606	-0.484974728362269	0.0103489310118388	0.174175125517413	0.384910453898629	0.0803281912769832	0.690415305795411	-0.528165272464657	0.00462878280471637	-0.591292174822474	0.00116189075196103	-0.723926633401481	1.97064784825285e-05	-0.357054696933282	0.0675015763267537	-0.371625930182557
ACTG1	-0.0589055301537199	0.77039969527669	0.447038741064624	0.0193962487801595	0.713485242735725	2.94227563150023e-05	0.082295328101205	0.683216326754765	-0.334812679570973	0.0878063619760022	0.254239685999479	0.200647878875568	0.377696366290328	0.0520963558171951	-0.018536550224693	0.926881815129754	-0.178959738382248	0.371781569834125	0.22639519817085	0.256149184686822	0.569489490608859	0.00193184214169172	0.335721986960954	0.0868948655505978	0.236747978614351	0.234454187542613	0.770747695703347	2.55377334403039e-06	0.638961001277827	0.000333996193293191	0.317645615373745	0.106404707006871	0.283168192768204	0.152358960106637	-0.230776787110723	0.246812952164616	0.202955392607998	0.309961846804291	0.301182771044321	0.126851002508784	-0.376234903383303	0.0530868737307517	-0.368451882292539	0.0586128942610349	-0.483034288722042	0.0107049002593992	-0.037038645536337	0.854473069396553	-0.301316384061459
ACTL10	0.0205861793289062	0.918821901861167	-0.24409703691161	0.21981770605187	-0.39610294549974	0.0408212883649754	-0.356443182346626	0.0680063485916245	-0.338240542441596	0.0844076539328219	-0.451884341162373	0.0179676711858022	-0.136772217507069	0.496334696448491	0.205605379066772	0.303550932825084	-0.307474333156395	0.118723706100058	-0.142962177616818	0.47685536751962	-0.39722384261218	0.0402030908649264	-0.168908443372466	0.39966505834283	0.171711118661123	0.391774039789501	0.00791313079790334	0.968752708150789	0.0442486190112934	0.826533226954095	0.400038670202769	0.0386834581129738	0.17841129135859	0.373273121673048	0.551540743622661	0.00286235412755217	0.405756809162156	0.0357374614820539	0.454947428876088	0.0171100629270295	0.198500423114189	0.320926967421717	0.375088452912334	0.0538741712860078	0.233076986836594	0.242002449225702	0.313606292867744	0.111177640339242	0.234185778727035
ACTL6A	-0.649493340817689	0.00024645006396335	-0.919748544724711	1.19753885640072e-11	-0.669915737669176	0.000132156361385554	-0.783274656577484	1.36199534131262e-06	-0.168400478853532	0.401104785077093	-0.437872244359062	0.0223531920816615	-0.403257551714122	0.0370021821121784	0.164305021517002	0.412818874878209	0.103498251332223	0.607441993375641	0.291628462983937	0.139959040325864	-0.161658006875109	0.420490082646901	-0.188988330015119	0.345123569655648	-0.0817994554533395	0.685028516142417	-0.45028065696896	0.0184305673485187	0.337093913142135	0.0855332230726932	0.24014430590278	0.227611554394609	0.100097862377357	0.619356251163797	0.549610869475998	0.00298212026625913	-0.104220489324133	0.604923838259514	0.308643331068397	0.117256835118368	0.510209851621487	0.00654857238673296	0.614653772997775	0.000646586569376765	0.80878459553174	3.30381409905704e-07	0.82687806412908	1.05874189495699e-07	0.127219014989237
ACTN1	0.438482572998787	0.0221455253664422	0.899809886208613	1.71773676276935e-10	0.886429365707308	7.63885709878662e-10	0.621307814757343	0.000542550450769945	-0.0460245396445896	0.819681420695353	0.496420291005055	0.00844429078422374	0.554532668854454	0.00268482097426928	-0.0722573898458969	0.720221451127717	-0.223278652341462	0.262928140319061	-0.210437010372076	0.292076668320909	0.406175510104595	0.0355290065813133	0.366195221352713	0.0602961466145213	0.111544499058078	0.579640672861096	0.629614820520292	0.000433395096631691	-0.0352769108530239	0.861327536013946	-0.0351364328654092	0.861874529450888	0.0471143198003387	0.815483216555872	-0.595169937966102	0.00105742947075083	0.194832351500071	0.330131442795695	-0.118793961297103	0.555083995912495	-0.691266711525107	6.53512568691864e-05	-0.69472647634274	5.79809948484544e-05	-0.898555631587796	1.99279317215815e-10	-0.684042347396045	8.34716783279269e-05	-0.274751384824414
ACTN1.AS1	-0.159271929040058	0.427471870742063	0.144878013423209	0.470907098474691	0.341863922101767	0.0809246597482644	0.315276128438276	0.109185677792431	0.561334107424824	0.00231599008181026	0.556636117449637	0.00256573088986051	0.141784361771488	0.480531306204076	-0.171198542171545	0.393210543977109	0.584710631335234	0.001359706253314	0.35906501265447	0.0658625300292656	0.479226605769015	0.0114331210640388	-0.301041140579957	0.1270385154176	-0.433580755129232	0.0238586519276273	-0.121952260703488	0.544537160632561	-0.0397902147958322	0.843788176675201	-0.205395280538619	0.304056167809991	-0.437919675344013	0.0223369968045726	-0.455549205880034	0.0169456011004821	-0.544099257229208	0.00334804196111158	-0.499603257998549	0.00797022964900355	-0.244344497566545	0.219335828111954	-0.470411563658953	0.013278367863219	-0.0311504489961001	0.877420149869203	-0.306201313425224	0.120336410035214	-0.162413581605462
ACTN4	0.489936603114636	0.00948335248958359	0.845879016944651	2.76020084183345e-08	0.762219598029735	3.83300109280688e-06	0.445170696628355	0.019971262656085	-0.256977797818152	0.195675544096089	0.292983649322269	0.138042610282581	0.44124636085506	0.021224740052406	-0.0610632071150986	0.762223522279508	-0.383276235432023	0.0484472565553518	-0.229638144633801	0.249217339148991	0.290087070277605	0.142162056248299	0.433440880431202	0.0239090741898177	0.252485102788508	0.203879257377941	0.750125329303023	6.63169224949251e-06	0.0790587148782781	0.695075152049151	0.0831824725267408	0.679978492915595	0.135201338796566	0.501340657275892	-0.364449774064981	0.0616236765250651	0.416004171322076	0.0309087773313909	0.141951461491822	0.480008911078033	-0.598242523126996	0.000980539078429894	-0.446006162771077	0.0197123915582092	-0.845137259527826	2.91855144873745e-08	-0.525335136807011	0.00489502689225224	-0.136611945923578
ACTR10	-0.371490606591205	0.0564044018109963	0.297509294602616	0.131780229692089	0.70299832601484	4.32630565930139e-05	0.124628276339423	0.535674689151563	0.139060104596593	0.48908885389495	0.438730946384983	0.0220614671574468	0.559624575732866	0.00240433668469479	0.0761082794195632	0.705946869773117	0.575481298151726	0.00168579770194083	0.698667780910013	5.04911254548125e-05	0.902025125331239	1.31501879981001e-10	0.0194917250864606	0.923124783944258	-0.194163547252886	0.331826818451827	0.206007583526115	0.302585191965788	0.368858945453847	0.058313201028856	-0.0543575229344847	0.78771132614163	-0.134166053202977	0.504653491727774	-0.712352367856087	3.06986080808785e-05	-0.516039350874089	0.0058627866942688	-0.457517521671591	0.0164167352624714	-0.326631832545704	0.0963352943110304	-0.456067481649928	0.016805004515718	-0.0839090810314987	0.677330687703884	-0.176271605630817	0.379125349416198	-0.238918152220567
ACTR1A	0.133641888572881	0.506334897905806	0.735801026291912	1.22180209112601e-05	0.907396516699688	6.69568878764127e-11	0.401781942865349	0.0377655204177005	-0.128649704646714	0.522486118282392	0.455313100376379	0.017009971440868	0.521268224881184	0.00530029120938556	-0.0802898775358609	0.690555783373952	-0.0500534285667631	0.804185833324421	0.160388218427174	0.424197694481339	0.634435085043846	0.000379305054095956	0.307835763303239	0.118268745742809	0.16168364133087	0.420415417916414	0.74927630489076	6.88396673936504e-06	0.386739075707555	0.0462859421338806	0.143742503354947	0.474427971035642	0.107770140518125	0.592612072016418	-0.522431776379665	0.00518154403231239	0.0573683931148454	0.776239129859365	-0.0164024085364785	0.935281542863778	-0.569937080748694	0.00191245114976759	-0.505713403971008	0.00712267010858911	-0.69901096632971	4.98815467426162e-05	-0.404354419936387	0.0364427934679349	-0.381775027644372
ACTR1B	-0.187674220990123	0.348549964493847	-0.684611126121474	8.18989500746109e-05	-0.751565622005935	6.22260906751467e-06	-0.703632155801202	4.22861894807819e-05	-0.412830130256369	0.0323446145790485	-0.708096506921022	3.5942895657028e-05	-0.518748972751221	0.00556531126628672	0.11050287581168	0.583207926076785	-0.2618450360887	0.187047354614504	0.0699589482585045	0.728785561142642	-0.47342382449944	0.0126218986536021	-0.117410958482812	0.559731691939781	0.351582204082496	0.0721230732802647	-0.0433108452947488	0.830156359567442	0.327457096764653	0.0954477542073966	0.386003000287458	0.0467388632381629	0.191742278281942	0.338008631469526	0.859405991927575	9.45500733845053e-09	0.312593218185687	0.112399190619058	0.629413706724688	0.000435791453924653	0.582653284206372	0.00142723271457805	0.687380024702375	7.46112233483446e-05	0.625405019042195	0.000486036172765923	0.769932812458575	2.65676748071702e-06	0.302327150802943
ACTR2	-0.0718283117192667	0.721817754218082	0.584910214574602	0.0013533049877042	0.912280680651844	3.4946022853619e-11	0.42444241360638	0.0273397787106288	0.138536073520223	0.490743747082202	0.681931093015483	8.95458612216401e-05	0.500933722827558	0.00777880697297851	-0.160807396570339	0.42297177176921	0.208850411656396	0.29581398387044	0.20550663492008	0.303788322826304	0.754148508138894	5.54522918299165e-06	0.118196236024042	0.557090528339499	-0.241040560845032	0.225828369009164	0.388434500497064	0.0452559005455094	0.241519969201566	0.224878392062236	-0.0626347708272708	0.756283915806883	0.0191080723423534	0.924633633151072	-0.710959568740845	3.23345052299419e-05	-0.181295483474451	0.365468244061199	-0.24631633579716	0.215521511531065	-0.557714799097943	0.00250643649026126	-0.595838738707442	0.00104026207481053	-0.590511036016402	0.00118398189014857	-0.438831021400966	0.0220276719404711	-0.390434271203701
ACTR3	-0.237737597837361	0.232446431578658	0.513840785583625	0.00611392934200386	0.904859673648908	9.25543339645661e-11	0.380712109580323	0.0500982748996804	0.245863577237216	0.216393333104707	0.716406495899551	2.63478357177252e-05	0.626361184593282	0.000473613341378984	-0.00507650489897764	0.979951116852546	0.423523998171532	0.0277112447737304	0.413261193717452	0.0321465277063064	0.890388049641924	5.01239656064739e-10	0.00455344384184767	0.982016519641865	-0.305278082398436	0.121516015959781	0.285640728940036	0.148656744375869	0.2551709742598	0.198947072789755	-0.114182334247014	0.570650130806411	-0.122339288688864	0.54325117845404	-0.807846546067878	3.49315173330193e-07	-0.415031946686853	0.0313430188944325	-0.423848256440505	0.0275796305614042	-0.510191209830807	0.00655086940572539	-0.656546513648825	0.000199764755379603	-0.446281928060297	0.0196275508182768	-0.421821008474074	0.02841084205349	-0.446800877745201
ACTR3B	0.611338173632225	0.000704626443587619	0.106005644466604	0.598718658829426	-0.323601855467884	0.0996471067420255	0.382797293042101	0.0487523419841195	0.210146088619405	0.292759710485273	-0.0537758531986622	0.789932709978043	-0.261608438217393	0.187460570738685	-0.133360571683017	0.507238440115454	-0.351148810139016	0.0724992044171535	-0.755545920235248	5.20699376852237e-06	-0.681360695256819	9.12526037918319e-05	0.0120771647382351	0.952325023535527	-0.0232275605073756	0.90844664054621	-0.277687445114104	0.160799256465887	-0.687542413301189	7.42022378580301e-05	-0.332620550744105	0.0900335008028889	-0.0605344754215955	0.764224800926071	0.14928566280096	0.457369513450318	0.258997780408893	0.192062087823292	-0.0792606463306506	0.694333196879853	-0.0122800960734994	0.951524864055001	-0.0699132847763299	0.72895603175528	-0.238362789099799	0.23118395218049	-0.352648497265098	0.0712040479957346	0.124955284131885
ACTR3C	0.614764465542495	0.000644723017155429	0.196206007709654	0.326665854379162	-0.174432172922725	0.384198436818176	0.634301164656684	0.000380723933129429	0.577851009568527	0.00159622857352996	0.328255350338511	0.0945951218555406	-0.205823303853533	0.303027431115147	-0.203454718629814	0.308747496538983	-0.0448944934702657	0.824039870410191	-0.674120574528076	0.000115557429700698	-0.517273920580955	0.00572562447845001	-0.206884128505925	0.300487155362022	-0.234935367072595	0.238161459927441	-0.378579815300638	0.0515046611207947	-0.769303589152704	2.73883173704509e-06	-0.404927134002117	0.0361534146427737	-0.318802620751587	0.105066079631712	-0.102024710681344	0.612593199333997	-0.0113790771502643	0.955077926932615	-0.360149932126448	0.0649908548973251	-0.0121882999944527	0.951886810912973	-0.117332100895236	0.559997232212855	-0.336144157397692	0.0864741228446687	-0.555667806047521	0.00261997850215158	-0.0157820958704566
ACTR5	0.000866337030790983	0.996578205643206	-0.594420326989537	0.00107696264828096	-0.760141810544312	4.2210013536739e-06	-0.479153483614786	0.0114474992690882	-0.18674806459235	0.350976955293838	-0.529361797849045	0.0045199757739961	-0.442741975500713	0.0207396543107831	0.0959030871041224	0.634183914316524	-0.250589436928948	0.207410205597792	-0.229238108009314	0.250065701276518	-0.60145410251757	0.000905402889024478	0.0276749425006671	0.891011384005338	0.0354215179423272	0.86076452987522	-0.397746686758663	0.0399172907567419	-0.140291544344825	0.485211094203242	0.019122405596119	0.924577257986508	0.104977695070951	0.602288493521089	0.636418076606689	0.000358830707658941	0.319967603614661	0.103730934550825	0.370537139463125	0.0570902509031293	0.475682123735644	0.0121476120051989	0.585809424631637	0.00132478655269509	0.498427384419672	0.00814268807342559	0.475643296306797	0.0121556395393981	0.358104919202129
ACTR6	-0.670320328435799	0.00013047251582685	-0.598089904864187	0.000984240439736717	-0.339846315182247	0.0828503201448351	-0.548752839334708	0.00303672973385669	0.0560088676054573	0.781413757561463	-0.255062015744089	0.199145550615278	-0.045893941824086	0.820184855967384	0.160994721631608	0.42242455357644	0.616414408519919	0.00061749528812875	0.718947036118888	2.39098842235004e-05	0.253838244646661	0.201384090913186	-0.306855237920175	0.119505998870921	-0.222142137725244	0.265428875445774	-0.468312376528623	0.0137523843628221	0.20645267324984	0.301518716576527	0.0435761661856807	0.829130932698591	-0.18149164735507	0.36494090553533	0.0719636271065193	0.721314216084419	-0.524582782606504	0.00496795076140303	-0.230964515991717	0.246418008571776	0.337820106687486	0.084819054276225	0.414200211835272	0.0317183955033765	0.841033450661958	3.95341622094142e-08	0.481390657190453	0.0110143528698448	0.081636239790913
ACTR8	-0.380478154520849	0.0502510919222595	-0.592560419101162	0.00112678406573376	-0.443099957522028	0.0206249017522707	-0.321227294272462	0.102301527455855	0.141899675523931	0.480170775759318	-0.0145381836216032	0.94262447805975	-0.445557397486485	0.0198510986784975	-0.115193426539424	0.567220635698935	0.151438147183302	0.450833775187223	0.0562599112103151	0.780457543980865	-0.163480983458356	0.415198600852013	-0.513562106986157	0.00614640208861893	-0.379649431231794	0.050795355854626	-0.470116034656291	0.0133442701005506	0.0845814907205234	0.674883714616752	0.0557314836428749	0.782470661100436	0.0462015274536975	0.818999270217834	0.295366291749231	0.134719342815677	-0.120266291456217	0.550155650578492	0.165825845109947	0.408446892174153	0.139786397380503	0.486799890963896	0.439054708028143	0.0219522859300056	0.431509631863481	0.0246141583613942	0.430379095654182	0.0250346876235094	0.0118800991842188
ACVR1	0.359811573135913	0.0652617447746673	-0.148662176135091	0.459271928728935	-0.400470226502875	0.0384545785714048	0.0583936143888175	0.772343074306869	-0.0695523940749542	0.730303748525739	-0.193991203711842	0.332264552358489	-0.322743631464563	0.100600462224932	-0.0231445833961396	0.908772357910217	-0.55343087308369	0.00274906881110237	-0.758542053259637	4.54334908389755e-06	-0.678536565566121	0.000100134151895883	0.240588004497459	0.226727600097135	0.078902393264336	0.695649711666957	-0.214517863075817	0.282601414296268	-0.408657397856196	0.0343132667950457	-0.0669161320260516	0.740172142851011	0.288339716891641	0.144689530876814	0.340567891753476	0.0821576667520254	0.497248807521041	0.00831867485481975	0.288454481643953	0.144522543954928	0.161181127265774	0.421880407906191	0.0530897776786611	0.792554876807389	-0.154604215496509	0.441311306780253	0.0154899882666719	0.9388748365691	0.0998072086361398
ACVR1B	0.29583623680412	0.134070783549618	0.781762580345911	1.47252192412594e-06	0.865541272405229	5.6043300784182e-09	0.726631499595077	1.77112387729875e-05	0.34615479589822	0.0769428629540793	0.740309878948828	1.01228380225125e-05	0.49490333515783	0.00867840840516136	-0.165380984856707	0.409723066878371	0.282223020825445	0.153791448323475	0.12562094025914	0.532404606588779	0.601567811154175	0.000902836962255505	0.0229297881497835	0.909615579348339	-0.211365097367214	0.289904375625716	0.3945089256873	0.0417134115128094	0.0451239744925597	0.82315437363141	-0.21232148831465	0.287676542385247	-0.0949362504755098	0.637621387495693	-0.762260026626811	3.82577997146112e-06	-0.19032139120558	0.341668435885743	-0.431112822923312	0.0247611018855398	-0.496895143537166	0.0083721026760622	-0.6526587228128	0.000224429695604928	-0.694930786267883	5.75697897331377e-05	-0.669146374247598	0.000135411325937682	-0.422576899453943
ACVR1C	-0.302698663584089	0.124856666675526	-0.480882272696313	0.0111115639791905	-0.408412264353955	0.0344318392587835	-0.227053356302632	0.254732301927435	0.253696381937101	0.201644697545038	-0.0607510196703364	0.763404989463677	-0.158313265579324	0.430294705454596	0.155294985914098	0.439248175712137	0.193937795124676	0.332400275399631	0.0903665444185312	0.653966618857503	-0.120351797378433	0.54987005852888	-0.189181737837002	0.344620987646524	-0.101850664715882	0.61320282405612	-0.410142662387422	0.0336018171572364	-0.0781213437373238	0.698522908553401	-0.131295315479924	0.51389594044427	-0.342327543737745	0.0804870233468424	0.195580290229776	0.328241712629635	-0.328263369634933	0.0945865854233694	-0.108893290199854	0.588739085869923	0.200475664852017	0.316036263271292	0.109980117606777	0.585001831247582	0.424617496548405	0.0272694234278872	0.223434777243339	0.262585806719013	0.035193285923438
ACVR2A	-0.225154601308172	0.258833884350598	-0.612273781841522	0.000687806385254988	-0.614474309965778	0.000649617875774882	-0.130534184478102	0.51636021095844	0.374802589992368	0.0540718977783029	-0.0480711957592111	0.811801095292857	-0.609088897242488	0.000746536394647978	-0.266787680026975	0.178559014688731	0.203643564375756	0.308288998142224	-0.14952509609274	0.456640047276831	-0.411100437429059	0.033149348912467	-0.496966142509194	0.00836135387316289	-0.349529548408336	0.0739178617528946	-0.686523282118825	7.68022138216944e-05	-0.272596686028148	0.168931139600486	-0.288807748117373	0.14400939817804	-0.0401597165015246	0.842355338094947	0.265147706687188	0.18134507465092	-0.25726507074812	0.195158823016823	-0.0961265673873103	0.633390406069739	0.41993569217344	0.029201913762893	0.336004413811866	0.0866132225689017	0.457545885909275	0.0164092146766859	0.262412395296112	0.186059039539778	0.119770691604124
ACVR2B	0.330364791828423	0.0923695485156263	-0.205929625643594	0.30277222813033	-0.508291668022441	0.00678851839755179	0.107994104531196	0.591838896371587	0.191957562945718	0.33745618821901	-0.106487604939546	0.59704802742711	-0.444716079600308	0.0201132918810818	-0.104007638327411	0.605665507981364	-0.312849798846283	0.11208887487948	-0.60876074270171	0.000752828580843969	-0.675856426486376	0.000109261055219936	-0.251028942710071	0.206587881133632	-0.0158365587848577	0.937509831139015	-0.279833667813149	0.157455499316631	-0.404240553245473	0.0365005476361805	-0.166413327687254	0.406764984571131	-0.0999427411771219	0.619902038779822	0.428441555240407	0.0257689574701813	0.212687033982275	0.286827905298955	0.160665444371516	0.423386705045411	0.221971157470906	0.265806418359517	0.179602309401248	0.37003845945883	-0.0224699982614968	0.911420896088872	-0.0293283557445346	0.884541600313398	0.0823780954403862
ACVRL1	-0.0810360167723221	0.687821863738072	0.233198197800453	0.241750685286788	0.412371217537487	0.0325565758577441	0.0838343239814591	0.677602934923319	-0.27177106706636	0.170276755400521	0.203587735412262	0.308424501197108	0.313726032791314	0.111033912088028	0.137565068170437	0.493817635914808	-0.283550577533024	0.151782139772309	-0.12622711339539	0.530412397316077	0.211077006342978	0.290577589880467	0.162063758764652	0.419309118906423	-0.118126555483664	0.557324657873248	0.228358930050885	0.251936828276313	0.296950469133446	0.132542119692594	0.218240751357787	0.2741299196325	0.659061280242284	0.000185111635145417	-0.190919269464151	0.340125580438346	0.348456951253875	0.074869236336496	0.257728544678697	0.194327148061248	-0.470764322656457	0.0132000569591294	-0.202215281918872	0.311767217240114	-0.402831182643596	0.037221467163316	0.0161660803375368	0.936212134679772	-0.405679443147746
[truncated: 14,648 more rows]
[truncated: 7 more columns]
